# Supplementary material for: Proteomic analysis of intracellular protein corona of nanoparticles elucidates nano-trafficking network and nano-bio interactions
Source: Theranostics. 2020 Jan 1;10(3):1213–29. doi: 10.7150/thno.38900 (PMC6956802; doi:10.7150/thno.38900)
Supplement: Supplementary file 2 — Supplementary LFQ Proteimics identification. [file thnov10p1213s2.xlsx]

## Sheet: Transcytosis
LFQ Proteimics identification (Search Result) of IPC proteins adsorbed on AuNPs after transcytosis
Accession	Description	Subcellular location	ΣCoverage	Σ# Proteins	Σ# Unique Peptides	Σ# Peptides	Σ# PSMs	Area of PC-Baso	Score	Coverage	# Peptides	# PSM	Area of IPC-Trans	Score	Coverage	# Peptides	# PSM	Area of PC-Lysate	Score	Coverage	# Peptides	# PSM	# AAs	MW [kDa]	calc. pI
P05387	60S acidic ribosomal protein P2 OS=Homo sapiens GN=RPLP2 PE=1 SV=1 - [RLA2_HUMAN]	cytoplasm, ribosome, focal adhesion, membrane	73.91	2	7	7	51	2.02399e+06	10.0309	40.87	3	3	2.15469e+07	19.6434	69.57	4	5	6.64752e+07	49.575	73.91	7	15	115	11.6578	4.53857
P35908	Keratin, type II cytoskeletal 2 epidermal OS=Homo sapiens GN=KRT2 PE=1 SV=2 - [K22E_HUMAN]	Intermediate filament, Keratin	68.08	11	24	32	330	9.54209e+07	102.763	42.88	23	32	3.108e+08	128.82	43.35	21	40	6.82186e+07	65.4248	31.61	16	23	639	65.3932	8.00146
P62258-2	Isoform SV of 14-3-3 protein epsilon OS=Homo sapiens GN=YWHAE - [1433E_HUMAN]	Cytoplasm, Nucleus	66.95	7	11	13	26	0					0					1.12833e+08	72.7899	66.95	13	26	233	26.4872	4.86865
P30044-2	Isoform Cytoplasmic+peroxisomal of Peroxiredoxin-5, mitochondrial OS=Homo sapiens GN=PRDX5 - [PRDX5_HUMAN]	Cytoplasm, Mitochondrion, Peroxisome	66.05	4	7	7	11	0					0					1.86311e+07	35.6608	66.05	7	11	162	17.02	7.23975
P60174-1	Isoform 2 of Triosephosphate isomerase OS=Homo sapiens GN=TPI1 - [TPIS_HUMAN]	Cytoplasm	63.45	6	12	12	39	0					5.54841e+06	23.0188	30.52	4	7	1.18361e+08	99.7966	63.45	12	32	249	26.6527	6.90283
P09211	Glutathione S-transferase P OS=Homo sapiens GN=GSTP1 PE=1 SV=2 - [GSTP1_HUMAN]	Cytoplasm, Mitochondrion, Nucleus	60.95	2	10	10	120	0					7.85803e+06	5.03935	7.62	1	1	5.24682e+08	394.924	60.95	10	119	210	23.341	5.64307
P05787	Keratin, type II cytoskeletal 8 OS=Homo sapiens GN=KRT8 PE=1 SV=7 - [K2C8_HUMAN]	Cytoplasm, Intermediate filament, Keratin, Nucleus	60.87	24	24	30	330	7.64964e+06	12.8621	8.9	4	4	1.9037e+08	153.056	47.41	24	50	7.23118e+07	84.6919	36.65	17	30	483	53.6711	5.59229
P06733	Alpha-enolase OS=Homo sapiens GN=ENO1 PE=1 SV=2 - [ENOA_HUMAN]	Cell membrane, Cytoplasm, Membrane, Nucleus	60.83	15	17	17	76	0		0			9.28229e+06	13.2869	14.29	4	4	2.07715e+08	208.793	60.83	17	59	434	47.1393	7.38623
P35527	Keratin, type I cytoskeletal 9 OS=Homo sapiens GN=KRT9 PE=1 SV=3 - [K1C9_HUMAN]	Intermediate filament, Keratin	59.23	2	25	26	483	7.71878e+07	172.228	50.56	17	40	2.59316e+08	222.56	58.11	22	57	2.66607e+07	77.5445	46.23	16	23	623	62.0268	5.23682
P13645	Keratin, type I cytoskeletal 10 OS=Homo sapiens GN=KRT10 PE=1 SV=6 - [K1C10_HUMAN]	Intermediate filament, Keratin, Secreted	58.39	6	25	31	583	6.03973e+07	146.386	45.38	21	38	2.04255e+08	223.32	52.23	26	63	6.2951e+07	160.119	50.68	24	43	584	58.7917	5.21143
P10809	60 kDa heat shock protein, mitochondrial OS=Homo sapiens GN=HSPD1 PE=1 SV=2 - [CH60_HUMAN]	Mitochondrion	57.94	8	27	27	85	0		0			5.35089e+06	5.52067	5.93	2	2	1.42221e+08	244.461	57.94	27	80	573	61.0164	5.87158
P62899	60S ribosomal protein L31 OS=Homo sapiens GN=RPL31 PE=1 SV=1 - [RL31_HUMAN]	cytoplasm, ribosome, focal adhesion, membrane	57.6	8	8	8	60	0					4.13071e+06	4.64631	18.4	2	2	3.34546e+07	8.11422	18.4	2	3	125	14.4539	10.5356
P04264	Keratin, type II cytoskeletal 1 OS=Homo sapiens GN=KRT1 PE=1 SV=6 - [K2C1_HUMAN]	Cell membrane, Intermediate filament, Keratin, Membrane	56.99	8	28	33	841	1.49308e+08	159.673	48.29	25	46	5.01655e+08	348.254	48.91	25	108	1.02423e+08	152.06	50.31	24	51	644	65.999	8.11865
P08727	Keratin, type I cytoskeletal 19 OS=Homo sapiens GN=KRT19 PE=1 SV=4 - [K1C19_HUMAN]	Intermediate filament, Keratin	56.75	7	13	24	205	6.49981e+06	12.4263	6.75	3	4	1.84727e+08	88.4743	43.75	18	31	3.86719e+07	22.6895	19	9	9	400	44.0791	5.13525
P15531	Nucleoside diphosphate kinase A OS=Homo sapiens GN=NME1 PE=1 SV=1 - [NDKA_HUMAN]	Cytoplasm, Nucleus	53.29	6	1	7	14	0					0					8.09152e+07	32.6456	53.29	7	14	152	17.1377	6.18896
G3V1A4	Cofilin 1 (Non-muscle), isoform CRA_a OS=Homo sapiens GN=CFL1 PE=1 SV=1 - [G3V1A4_HUMAN]	actin cytoskeleton	52.35	9	6	6	25	0					6.23493e+06	17.6925	35.57	4	5	6.1376e+07	42.867	52.35	6	11	149	16.8008	8.35303
O00299	Chloride intracellular channel protein 1 OS=Homo sapiens GN=CLIC1 PE=1 SV=4 - [CLIC1_HUMAN]	Cell membrane, Cytoplasm, Membrane, Nucleus	52.28	1	8	8	27	0					3.22105e+06	6.70749	7.47	1	2	9.74706e+07	83.5009	52.28	8	24	241	26.9057	5.17334
F8WF65	Elongation factor 1-beta OS=Homo sapiens GN=EEF1B2 PE=1 SV=1 - [F8WF65_HUMAN]	Cytoplasm	51.72	4	1	1	2	0					2.38204e+06	3.86417	51.72	1	1	5.65273e+07	4.74264	51.72	1	1	29	3.1025	4.4624
P62805	Histone H4 OS=Homo sapiens GN=HIST1H4A PE=1 SV=2 - [H4_HUMAN]	Chromosome, Nucleosome core, Nucleus	50.49	1	5	5	152	6.02043e+06	7.63263	33.01	3	3	6.41058e+07	20.7173	50.49	5	8	2.45792e+08	26.4507	40.78	4	12	103	11.3604	11.356
P67809	Nuclease-sensitive element-binding protein 1 OS=Homo sapiens GN=YBX1 PE=1 SV=3 - [YBOX1_HUMAN]	Cytoplasm, Nucleus, Secreted	50.31	4	7	12	106	0		0			0					2.77964e+07	13.9835	15.74	3	4	324	35.9027	9.87646
P07355	Annexin A2 OS=Homo sapiens GN=ANXA2 PE=1 SV=2 - [ANXA2_HUMAN]	Basement membrane, Extracellular matrix, Secreted	50.15	25	19	19	51	0					1.02463e+07	19.7332	20.35	6	7	1.31482e+08	138.496	50.15	19	44	339	38.5798	7.75244
H0YKX5	Tropomyosin alpha-1 chain (Fragment) OS=Homo sapiens GN=TPM1 PE=1 SV=1 - [H0YKX5_HUMAN]	Cytoplasm	50	23	4	9	13	0		0			3.3783e+07	20.4243	34.51	7	8	3.10495e+07	9.48475	23.24	4	4	142	16.3553	4.7417
J3KPD9	Nucleoside diphosphate kinase B OS=Homo sapiens GN=NME2 PE=1 SV=1 - [J3KPD9_HUMAN]	Cytoplasm, Cytoskeleton, Microtubule	49.75	9	1	7	14	0					0					9.61118e+07	31.0579	49.75	7	14	197	22.4077	9.53955
P31949	Protein S100-A11 OS=Homo sapiens GN=S100A11 PE=1 SV=2 - [S10AB_HUMAN]	Cytoplasm, Nucleus	49.52	1	5	5	8	0		0			481839	3.99072	15.24	1	1	9.7373e+06	16.6222	49.52	5	6	105	11.7328	7.12256
P07437	Tubulin beta chain OS=Homo sapiens GN=TUBB PE=1 SV=2 - [TBB5_HUMAN]	Cytoplasm, Cytoskeleton, Microtubule	48.65	23	3	17	58	0					0		0			1.20186e+08	178.14	48.65	17	57	444	49.639	4.89404
P68371	Tubulin beta-4B chain OS=Homo sapiens GN=TUBB4B PE=1 SV=1 - [TBB4B_HUMAN]	Cytoplasm, Cytoskeleton, Microtubule	48.54	25	3	17	54	0					0		0			6.4871e+07	169.55	48.54	17	54	445	49.799	4.89404
P18669	Phosphoglycerate mutase 1 OS=Homo sapiens GN=PGAM1 PE=1 SV=2 - [PGAM1_HUMAN]	cytoplasm， extracellular space	48.43	3	8	8	17	0					0					2.63842e+07	45.2942	48.43	8	17	254	28.7858	7.18115
P62269	40S ribosomal protein S18 OS=Homo sapiens GN=RPS18 PE=1 SV=3 - [RS18_HUMAN]	Cytoplasm	48.03	2	9	9	15	0		0			0					1.2159e+07	9.93882	32.24	5	5	152	17.7079	10.9897
P06753-2	Isoform 2 of Tropomyosin alpha-3 chain OS=Homo sapiens GN=TPM3 - [TPM3_HUMAN]	Cytoplasm, Cytoskeleton	47.98	14	10	15	32	0					4.35753e+07	41.7031	35.48	10	14	4.70507e+07	46.329	46.37	14	17	248	29.0147	4.77979
P09525	Annexin A4 OS=Homo sapiens GN=ANXA4 PE=1 SV=4 - [ANXA4_HUMAN]	Cytoplasm, nucleus, membrane, vesicle membrane, endosome	47.96	3	14	14	24	0		0			1.04499e+07	22.0946	26.65	6	6	3.06212e+07	53.9921	47.96	14	18	319	35.8601	6.12549
I3L397	Eukaryotic translation initiation factor 5A-1 (Fragment) OS=Homo sapiens GN=EIF5A PE=1 SV=2 - [I3L397_HUMAN]	Cytoplasm	47.95	9	6	6	12	0					0					2.01959e+07	36.9173	47.95	6	12	146	16.0089	4.99561
P63104	14-3-3 protein zeta/delta OS=Homo sapiens GN=YWHAZ PE=1 SV=1 - [1433Z_HUMAN]	Cytoplasm	47.35	11	6	8	20	0		0			0		0			1.15084e+08	67.7034	47.35	8	20	245	27.7277	4.79248
P31946-2	Isoform Short of 14-3-3 protein beta/alpha OS=Homo sapiens GN=YWHAB - [1433B_HUMAN]	Cytoplasm, Membrane, Vacuole	47.13	4	6	8	19	0					0					9.59251e+07	60.9851	47.13	8	19	244	27.8327	4.83057
B4E241	Serine/arginine-rich-splicing factor 3 OS=Homo sapiens GN=SRSF3 PE=1 SV=1 - [B4E241_HUMAN]	Cytoplasm, Nucleus	46.77	2	5	6	52	0		0			4.38982e+06	2.11794	11.29	1	1	1.96942e+07	2.24032	11.29	1	1	124	14.1942	10.0815
Q06830	Peroxiredoxin-1 OS=Homo sapiens GN=PRDX1 PE=1 SV=1 - [PRDX1_HUMAN]	Cytoplasm	46.73	1	6	8	15	0					5.78151e+06	4.60662	10.55	2	2	1.21728e+08	39.6666	46.73	8	13	199	22.0963	8.1333
P07237	Protein disulfide-isomerase OS=Homo sapiens GN=P4HB PE=1 SV=3 - [PDIA1_HUMAN]	Cell membrane, Endoplasmic reticulum, Membrane	46.46	12	9	17	32	0		0			0		0			5.37007e+07	96.5872	46.46	17	32	508	57.0807	4.86865
P61254	60S ribosomal protein L26 OS=Homo sapiens GN=RPL26 PE=1 SV=1 - [RL26_HUMAN]	Cytoplasm, Extracellular region or secreted, Nucleus, membrane	46.21	14	2	9	18	0					0					1.17745e+07	6.8554	16.55	3	3	145	17.2475	10.5503
P60709	Actin, cytoplasmic 1 OS=Homo sapiens GN=ACTB PE=1 SV=1 - [ACTB_HUMAN]	Cytoplasm, Cytoskeleton, Nucleus	46.13	23	7	13	96	0		0			1.28419e+08	81.6636	40.53	9	25	5.21609e+08	217.478	46.13	13	67	375	41.7097	5.47803
Q07020-2	Isoform 2 of 60S ribosomal protein L18 OS=Homo sapiens GN=RPL18 - [RL18_HUMAN]	Cytoplasm, Endoplasmic reticulum	45.91	7	7	7	32	0					6.38012e+06	3.36744	8.18	1	1	1.63757e+07	14.552	28.3	4	5	159	18.08	11.8394
P07737	Profilin-1 OS=Homo sapiens GN=PFN1 PE=1 SV=2 - [PROF1_HUMAN]	Cytoplasm, Cytoskeleton	45.71	3	5	5	11	0					0		0			1.05334e+08	36.2974	45.71	5	11	140	15.0446	8.26514
P30050	60S ribosomal protein L12 OS=Homo sapiens GN=RPL12 PE=1 SV=1 - [RL12_HUMAN]	Cytoplasm, Extracellular region or secreted, Nucleus, membrane	45.45	2	5	5	13	0					0					2.28129e+07	22.1031	45.45	5	7	165	17.8075	9.42236
P02533	Keratin, type I cytoskeletal 14 OS=Homo sapiens GN=KRT14 PE=1 SV=4 - [K1C14_HUMAN]	Cytoplasm, Intermediate filament, Keratin, Nucleus	45.34	9	6	19	154	8.95437e+06	37.6194	23.73	9	11	1.1342e+08	86.0535	39.41	15	25	2.63161e+07	11.8714	8.69	5	5	472	51.5294	5.16064
P68036-2	Isoform 2 of Ubiquitin-conjugating enzyme E2 L3 OS=Homo sapiens GN=UBE2L3 - [UB2L3_HUMAN]	Cytoplasm, Nucleus	45.08	3	4	4	5	0					0					8.9324e+06	14.4171	45.08	4	5	122	14.1123	8.92432
P02768	Serum albumin OS=Homo sapiens GN=ALB PE=1 SV=2 - [ALBU_HUMAN]	Secreted	44.83	7	25	25	1221	4.0934e+09	1135.27	35.14	19	346	1.1999e+09	370.847	22.99	13	116	6.6818e+08	110.592	30.21	18	42	609	69.3215	6.27783
P04075	Fructose-bisphosphate aldolase A OS=Homo sapiens GN=ALDOA PE=1 SV=2 - [ALDOA_HUMAN]	Cytoplasm	44.78	12	12	13	37	0					3.13488e+06	3.97155	5.77	2	2	1.08799e+08	96.6664	44.78	13	35	364	39.3953	8.08936
K7EN82	Glycylpeptide N-tetradecanoyltransferase 1 (Fragment) OS=Homo sapiens GN=NMT1 PE=1 SV=1 - [K7EN82_HUMAN]	Cytoplasm	44.44	4	2	2	3	0					0		0			7.11464e+06	4.97185	44.44	2	2	72	8.16411	5.05908
P62316-2	Isoform 2 of Small nuclear ribonucleoprotein Sm D2 OS=Homo sapiens GN=SNRPD2 - [SMD2_HUMAN]	Cytoplasm, Nucleus, Spliceosome	44.44	4	5	5	27	0					0		0			4.4649e+06	7.6768	16.67	1	2	108	12.3906	9.89111
P61604	10 kDa heat shock protein, mitochondrial OS=Homo sapiens GN=HSPE1 PE=1 SV=2 - [CH10_HUMAN]	Mitochondrion	44.12	4	5	5	38	0					4.50144e+07	20.9554	37.25	4	7	7.16221e+07	19.2354	42.16	4	8	102	10.9249	8.92432
X6RJP6	Transgelin-2 (Fragment) OS=Homo sapiens GN=TAGLN2 PE=4 SV=1 - [X6RJP6_HUMAN]	Cytoplasm	43.32	3	6	6	11	0					0		0			2.40778e+07	24.425	43.32	6	9	187	21.0725	7.81104
Q01995	Transgelin OS=Homo sapiens GN=TAGLN PE=1 SV=4 - [TAGL_HUMAN]	Cytoplasm	43.28	3	9	9	12	0		0			0		0			2.10325e+07	31.2399	43.28	9	12	201	22.5964	8.83643
P06748-2	Isoform 2 of Nucleophosmin OS=Homo sapiens GN=NPM1 - [NPM_HUMAN]	Cytoplasm, Cytoskeleton, Nucleus	43.02	5	8	8	63	0		0			0		0			6.36727e+07	108.124	43.02	8	28	265	29.4462	4.61475
P68363	Tubulin alpha-1B chain OS=Homo sapiens GN=TUBA1B PE=1 SV=1 - [TBA1B_HUMAN]	Cytoplasm, Cytoskeleton, Microtubule	42.79	32	13	13	87	0					1.38289e+07	20.2025	15.96	5	7	4.07289e+08	243.941	39.69	12	74	451	50.1196	5.05908
P04406	Glyceraldehyde-3-phosphate dehydrogenase OS=Homo sapiens GN=GAPDH PE=1 SV=3 - [G3P_HUMAN]	Cytoplasm, Cytoskeleton, Membrane, Nucleus	42.69	3	10	10	43	0		0			1.51921e+07	9.49493	12.84	3	3	3.52128e+08	117.066	42.69	10	36	335	36.0304	8.45557
P11021	78 kDa glucose-regulated protein OS=Homo sapiens GN=HSPA5 PE=1 SV=2 - [GRP78_HUMAN]	Cytoplasm, Endoplasmic reticulum	42.35	1	21	23	74	0		0			1.07593e+06	2.49298	2.45	1	1	137527796	216.955	42.35	23	69	654	72.2884	5.16064
E5RI99	60S ribosomal protein L30 (Fragment) OS=Homo sapiens GN=RPL30 PE=1 SV=1 - [E5RI99_HUMAN]	Cytoplasm	42.11	3	4	4	18	0					0					2.17454e+07	13.9724	42.11	4	5	114	12.6476	9.5542
P08779	Keratin, type I cytoskeletal 16 OS=Homo sapiens GN=KRT16 PE=1 SV=4 - [K1C16_HUMAN]	Intermediate filament, Keratin	42.07	9	7	18	139	9.3425e+06	38.8784	23.47	9	11	1.1342e+08	74.713	38.27	15	24	2.63161e+07	11.8714	8.67	5	5	473	51.2362	5.04639
P00558	Phosphoglycerate kinase 1 OS=Homo sapiens GN=PGK1 PE=1 SV=3 - [PGK1_HUMAN]	Cytoplasm	41.49	4	12	12	30	0					5.25083e+06	2.51151	2.64	1	1	8.47085e+07	92.3156	41.49	12	29	417	44.5861	8.104
P07108	Acyl-CoA-binding protein OS=Homo sapiens GN=DBI PE=1 SV=2 - [ACBP_HUMAN]	Endoplasmic reticulum, Golgi apparatus	41.38	6	2	2	2	0					0		0			1.18399e+07	0	41.38	2	2	87	10.038	6.56592
G3V3U4	Proteasome subunit alpha type OS=Homo sapiens GN=PSMA6 PE=1 SV=1 - [G3V3U4_HUMAN]	Cytoplasm, Nucleus, Proteasome	41.12	8	4	4	5	0		0			0					1.46444e+07	11.9221	41.12	4	5	107	11.563	9.1001
F8W1N5	Nascent polypeptide-associated complex subunit alpha, muscle-specific form (Fragment) OS=Homo sapiens GN=NACA PE=1 SV=1 - [F8W1N5_HUMAN]	Cytoplasm，Nucleus，Endoplasmic reticulum	40.85	8	2	2	2	0					0					1.99637e+07	6.52527	40.85	2	2	71	7.80827	9.62744
Q9BVA1	Tubulin beta-2B chain OS=Homo sapiens GN=TUBB2B PE=1 SV=1 - [TBB2B_HUMAN]	Cytoplasm, Cytoskeleton, Microtubule	40.45	17	1	14	43	0					0		0			6.82204e+07	140.678	40.45	14	43	445	49.9209	4.89404
P11142	Heat shock cognate 71 kDa protein OS=Homo sapiens GN=HSPA8 PE=1 SV=1 - [HSP7C_HUMAN]	Cell membrane, Cytoplasm, Membrane, Nucleus, Spliceosome	40.25	16	17	20	50	0		0			1.07593e+06	2.49298	2.48	1	1	1.14511e+08	160.326	40.25	20	49	646	70.8542	5.51611
P30041	Peroxiredoxin-6 OS=Homo sapiens GN=PRDX6 PE=1 SV=3 - [PRDX6_HUMAN]	Cytoplasm, Lysosome	40.18	1	8	8	13	0					0		0			4.291e+07	30.8546	40.18	8	12	224	25.0192	6.37939
Q16629-3	Isoform 3 of Serine/arginine-rich splicing factor 7 OS=Homo sapiens GN=SRSF7 - [SRSF7_HUMAN]	Cytoplasm, Nucleus	40.15	5	4	5	36	0					4.38982e+06	2.11794	10.61	1	1	1.96942e+07	2.24032	10.61	1	1	132	15.2475	9.62744
P40926	Malate dehydrogenase, mitochondrial OS=Homo sapiens GN=MDH2 PE=1 SV=3 - [MDHM_HUMAN]	Mitochondrion	39.94	3	10	10	22	0		0			4.74099e+06	7.75645	8.88	2	2	4.85087e+07	65.3706	39.94	10	20	338	35.4807	8.67529
P13639	Elongation factor 2 OS=Homo sapiens GN=EEF2 PE=1 SV=4 - [EF2_HUMAN]	Cytoplasm, Nucleus	39.74	6	24	24	50	0		0			0		0			6.98592e+07	163.513	39.74	24	50	858	95.277	6.82959
P67936	Tropomyosin alpha-4 chain OS=Homo sapiens GN=TPM4 PE=1 SV=3 - [TPM4_HUMAN]	Cytoplasm, Cytoskeleton	39.52	10	7	11	22	0					3.38508e+07	27.697	20.16	6	9	3.44604e+07	35.9804	29.84	9	12	248	28.5045	4.69092
Q14019	Coactosin-like protein OS=Homo sapiens GN=COTL1 PE=1 SV=3 - [COTL1_HUMAN]	Cytoplasm, Cytoskeleton, Nucleus	39.44	2	5	5	5	0					0					9989990	6.40772	39.44	5	5	142	15.935	5.66846
P10599-2	Isoform 2 of Thioredoxin OS=Homo sapiens GN=TXN - [THIO_HUMAN]	Cytoplasm, Nucleus, Secreted	38.82	2	3	3	6	0					1.97053e+07	3.17133	15.29	1	1	5.29698e+07	10.9766	38.82	3	5	85	9.44569	6.03662
C9J9K3	40S ribosomal protein SA (Fragment) OS=Homo sapiens GN=RPSA PE=1 SV=2 - [C9J9K3_HUMAN]	Cytoplasm	38.78	4	7	7	7	0					0		0			3.41398e+07	22.4278	38.78	7	7	263	29.386	5.24951
P27348	14-3-3 protein theta OS=Homo sapiens GN=YWHAQ PE=1 SV=1 - [1433T_HUMAN]	Cytoplasm	38.37	2	8	10	25	0					0					1.01265e+08	75.9435	38.37	10	25	245	27.7468	4.77979
G5EA52	Protein disulfide-isomerase OS=Homo sapiens GN=PDIA3 PE=1 SV=1 - [G5EA52_HUMAN]	Cytoplasm	38.35	2	14	17	31	0		0			5.60345e+06	3.1253	2.27	1	1	3.89084e+07	78.4078	38.35	17	30	485	54.9289	6.85889
H0Y3Z3	Protein disulfide-isomerase (Fragment) OS=Homo sapiens GN=P4HB PE=1 SV=1 - [H0Y3Z3_HUMAN]	Endoplasmic reticulum	38.32	1	1	9	13	0	0	2.92	1	1	0		0			2.32428e+07	26.6487	35.4	8	12	274	31.5234	4.62744
P35232	Prohibitin OS=Homo sapiens GN=PHB PE=1 SV=1 - [PHB_HUMAN]	Membrane, Mitochondrion, Mitochondrion inner membrane	38.24	7	8	8	11	0		0			0					2.17886e+07	28.431	38.24	8	10	272	29.7859	5.75732
H7BZJ3	Protein disulfide-isomerase A3 (Fragment) OS=Homo sapiens GN=PDIA3 PE=1 SV=1 - [H7BZJ3_HUMAN]	Endoplasmic reticulum	38.21	1	1	4	9	0					0		0			4.38016e+07	23.1856	38.21	4	9	123	13.5108	7.29834
P21796	Voltage-dependent anion-selective channel protein 1 OS=Homo sapiens GN=VDAC1 PE=1 SV=2 - [VDAC1_HUMAN]	Cell membrane, Membrane, Mitochondrion, Mitochondrion outer membrane	38.16	5	8	8	13	0		0			1.0168e+07	2.72797	3.53	1	1	2.7144e+07	37.2223	38.16	8	12	283	30.7536	8.54346
Q9UNX3	60S ribosomal protein L26-like 1 OS=Homo sapiens GN=RPL26L1 PE=1 SV=1 - [RL26L_HUMAN]	Cytoplasm, extracellular space	37.93	8	1	8	16	0					0					1.17745e+07	6.8554	16.55	3	3	145	17.2456	10.5503
P12429	Annexin A3 OS=Homo sapiens GN=ANXA3 PE=1 SV=3 - [ANXA3_HUMAN]	Cytoplasm, Extracellular region or secreted, membrane	37.77	6	11	11	13	0					0		0			3.44847e+07	36.896	37.77	11	13	323	36.3527	5.92236
Q15084-3	Isoform 3 of Protein disulfide-isomerase A6 OS=Homo sapiens GN=PDIA6 - [PDIA6_HUMAN]	Cell membrane, Endoplasmic reticulum, Membrane	37.53	5	10	10	24	0		0			0		0			5.26049e+07	83.7914	37.53	10	24	437	47.8081	5.08447
P08238	Heat shock protein HSP 90-beta OS=Homo sapiens GN=HSP90AB1 PE=1 SV=4 - [HS90B_HUMAN]	Cell membrane, Cytoplasm, Membrane, Nucleus, Secreted	37.43	9	12	26	47	0		0			0					2.63791e+08	128.005	37.43	26	47	724	83.2121	5.03369
P32119	Peroxiredoxin-2 OS=Homo sapiens GN=PRDX2 PE=1 SV=5 - [PRDX2_HUMAN]	Cytoplasm	37.37	3	8	9	16	0					7.21868e+06	2.39605	5.56	1	1	5.58984e+07	37.5083	37.37	9	15	198	21.8782	5.97314
P68104	Elongation factor 1-alpha 1 OS=Homo sapiens GN=EEF1A1 PE=1 SV=1 - [EF1A1_HUMAN]	Cell membrane, Cytoplasm, Membrane, Nucleus	37.23	5	13	13	70	0					1.1342e+07	15.8501	10.17	3	5	3.28594e+08	192.56	35.28	12	62	462	50.1091	9.01221
P08758	Annexin A5 OS=Homo sapiens GN=ANXA5 PE=1 SV=2 - [ANXA5_HUMAN]	Cell membrane, Cytoplasm, Membrane, Secreted	37.19	5	8	8	10	0					0					3.80441e+07	30.0489	37.19	8	10	320	35.9144	5.04639
P62314	Small nuclear ribonucleoprotein Sm D1 OS=Homo sapiens GN=SNRPD1 PE=1 SV=1 - [SMD1_HUMAN]	Cytoplasm, Nucleus, Spliceosome	36.97	3	4	4	10	0		0			0		0			9.90462e+06	19.1867	36.97	4	6	119	13.2734	11.561
E9PMW7	Elongation factor 1-delta OS=Homo sapiens GN=EEF1D PE=1 SV=1 - [E9PMW7_HUMAN]		36.92	14	3	3	4	0		0			0					3.18275e+07	15.498	36.92	3	4	130	14.1712	7.51807
P05388	60S acidic ribosomal protein P0 OS=Homo sapiens GN=RPLP0 PE=1 SV=1 - [RLA0_HUMAN]	Cytoplasm, Nucleus	36.91	14	7	7	8	0					0		0			2.56196e+07	25.3078	36.91	7	8	317	34.2518	5.97314
P02538	Keratin, type II cytoskeletal 6A OS=Homo sapiens GN=KRT6A PE=1 SV=3 - [K2C6A_HUMAN]	Intermediate filament, Keratin	36.88	9	9	21	100	3.30104e+07	56.2341	25.89	14	19	1.08693e+08	63.9416	33.87	16	23	2.40639e+07	29.5743	8.69	5	11	564	60.0083	8.00146
E9PJD9	60S ribosomal protein L27a OS=Homo sapiens GN=RPL27A PE=1 SV=1 - [E9PJD9_HUMAN]	Cytoplasm	36.26	4	3	3	8	0					0					2.54373e+07	2.09555	12.09	1	1	91	10.1206	10.2134
P61353	60S ribosomal protein L27 OS=Homo sapiens GN=RPL27 PE=1 SV=2 - [RL27_HUMAN]	Cytoplasm, Endoplasmic reticulum	36.03	4	4	4	53	0					0		0			2.81718e+07	10.1768	22.06	2	4	136	15.7877	10.5649
F8WES2	S-methyl-5'-thioadenosine phosphorylase OS=Homo sapiens GN=MTAP PE=4 SV=1 - [F8WES2_HUMAN]	Cytoplasm	36	11	1	1	2	0					0					4.8439e+06	8.29316	36	1	2	50	5.23473	4.55127
Q96KK5	Histone H2A type 1-H OS=Homo sapiens GN=HIST1H2AH PE=1 SV=3 - [H2A1H_HUMAN]	Chromosome, Nucleosome core, Nucleus	35.94	10	1	4	353	2.86614e+07	18.5539	27.34	3	5	1.45012e+08	54.6603	35.94	4	16	2.55981e+08	142.393	27.34	3	38	128	13.8978	10.8872
P51149	Ras-related protein Rab-7a OS=Homo sapiens GN=RAB7A PE=1 SV=1 - [RAB7A_HUMAN]	Cytoplasmic vesicle, Endosome, Lipid droplet, Lysosome, Membrane	35.75	7	6	6	8	0		0			0		0			1.94187e+07	19.9911	35.75	6	8	207	23.4748	6.69775
O60814	Histone H2B type 1-K OS=Homo sapiens GN=HIST1H2BK PE=1 SV=3 - [H2B1K_HUMAN]	Chromosome, Nucleosome core, Nucleus	35.71	13	2	5	62	0		0			1.10461e+08	5.93961	19.05	2	2	1.49791e+08	7.72906	26.98	3	4	126	13.8816	10.3159
P06899	Histone H2B type 1-J OS=Homo sapiens GN=HIST1H2BJ PE=1 SV=3 - [H2B1J_HUMAN]	Chromosome, Nucleosome core, Nucleus	35.71	8	2	5	47	0		0			1.10461e+08	5.93961	19.05	2	2	1.31291e+08	7.74603	26.98	3	3	126	13.8956	10.3159
P12277	Creatine kinase B-type OS=Homo sapiens GN=CKB PE=1 SV=1 - [KCRB_HUMAN]	Cytoplasm	35.43	4	10	10	38	0					1.34259e+07	25.8207	25.72	6	8	1.18497e+08	92.8104	35.43	10	30	381	42.6173	5.59229
P23396	40S ribosomal protein S3 OS=Homo sapiens GN=RPS3 PE=1 SV=2 - [RS3_HUMAN]	Cytoplasm, Cytoskeleton, Membrane, Mitochondrion, Mitochondrion inner membrane, Nucleus	35.39	14	7	7	8	0					0		0			2.53324e+07	20.1137	35.39	7	7	243	26.6714	9.65674
P04908	Histone H2A type 1-B/E OS=Homo sapiens GN=HIST1H2AB PE=1 SV=2 - [H2A1B_HUMAN]	Chromosome, Nucleosome core, Nucleus	35.38	4	1	4	342	2.86614e+07	18.5539	26.92	3	5	1.45012e+08	52.0683	26.92	3	15	2.55981e+08	142.393	26.92	3	38	130	14.127	11.0483
P62750	60S ribosomal protein L23a OS=Homo sapiens GN=RPL23A PE=1 SV=1 - [RL23A_HUMAN]	Cytoplasm, Nucleus, Secreted	35.26	6	8	8	33	0		0			0					1.92077e+07	5.35959	15.38	2	2	156	17.6841	10.4478
P17931	Galectin-3 OS=Homo sapiens GN=LGALS3 PE=1 SV=5 - [LEG3_HUMAN]	Cytoplasm, Nucleus, Secreted, Spliceosome	35.2	2	7	7	48	0		0			3.21642e+07	24.1746	21.2	4	8	9.32981e+07	38.3073	28.4	6	15	250	26.1361	8.55811
P39019	40S ribosomal protein S19 OS=Homo sapiens GN=RPS19 PE=1 SV=2 - [RS19_HUMAN]	Nucleus	35.17	5	8	8	39	0					5.59995e+06	2.50792	6.21	1	1	1.67327e+07	11.6624	26.21	4	5	145	16.0505	10.3159
D6RFH4	Cytochrome b5 type B OS=Homo sapiens GN=CYB5B PE=1 SV=1 - [D6RFH4_HUMAN]	Cytoplasm	35.11	4	2	2	3	0					0					1.30415e+07	8.52972	35.11	2	3	131	14.8366	6.18896
P62277	40S ribosomal protein S13 OS=Homo sapiens GN=RPS13 PE=1 SV=2 - [RS13_HUMAN]	Cytoplasm, Membrane, Nucleus, Secreted	35.1	3	6	6	37	0					0		0			1.15863e+07	5.90742	15.23	2	2	151	17.2117	10.5356
K7EMN2	6-phosphogluconate dehydrogenase, decarboxylating (Fragment) OS=Homo sapiens GN=PGD PE=1 SV=1 - [K7EMN2_HUMAN]	Mitochondrion	35	6	4	4	4	0					0		0			1.00311e+07	10.2476	35	4	4	160	17.282	8.44092
P69905	Hemoglobin subunit alpha OS=Homo sapiens GN=HBA1 PE=1 SV=2 - [HBA_HUMAN]	cytoplasm, endosome, membrane	34.51	2	4	4	11	1.15381e+06	3.14121	10.56	1	1	1.14292e+08	23.6497	34.51	4	7	6.8548e+06	4.92309	21.83	2	3	142	15.2479	8.67529
P00338	L-lactate dehydrogenase A chain OS=Homo sapiens GN=LDHA PE=1 SV=2 - [LDHA_HUMAN]	Cytoplasm	34.34	22	9	11	20	0		0			0		0			8.49032e+07	52.4078	34.34	11	19	332	36.6654	8.26514
O94907	Dickkopf-related protein 1 OS=Homo sapiens GN=DKK1 PE=1 SV=1 - [DKK1_HUMAN]	Secreted	34.21	4	8	8	64	2.95148e+06	3.11394	4.89	1	1	7.68152e+06	5.57018	9.4	2	2	0					266	28.6526	8.39697
O43707	Alpha-actinin-4 OS=Homo sapiens GN=ACTN4 PE=1 SV=2 - [ACTN4_HUMAN]	Cell junction, Cytoplasm, Cytoskeleton, Nucleus	34.14	15	18	25	36	0		0			0		0			6.0284e+07	105.763	34.14	25	36	911	104.788	5.43994
P46781	40S ribosomal protein S9 OS=Homo sapiens GN=RPS9 PE=1 SV=3 - [RS9_HUMAN]	Cytoplasm	34.02	5	8	8	12	0					0		0			1.41511e+07	11.6233	25.77	6	6	194	22.5776	10.6528
F8VTQ5	Heterogeneous nuclear ribonucleoprotein A1 (Fragment) OS=Homo sapiens GN=HNRNPA1 PE=1 SV=1 - [F8VTQ5_HUMAN]	Cytoplasm	33.79	10	4	4	6	0					0					7.5325e+06	11.2224	33.79	4	6	145	16.5262	6.63916
P21333-2	Isoform 2 of Filamin-A OS=Homo sapiens GN=FLNA - [FLNA_HUMAN]	Cytoplasm, Cytoskeleton	33.54	8	56	60	99	0		0			2.77783e+06	3.40955	1.1	1	1	4.43916e+07	298.993	33.54	60	98	2639	279.843	6.04932
P50454	Serpin H1 OS=Homo sapiens GN=SERPINH1 PE=1 SV=2 - [SERPH_HUMAN]	Endoplasmic reticulum	33.25	13	11	11	24	0		0			0		0			4.7736e+07	62.4283	33.25	11	20	418	46.4112	8.68994
P55327-2	Isoform 2 of Tumor protein D52 OS=Homo sapiens GN=TPD52 - [TPD52_HUMAN]	Cytoplasm, endoplasmic reticulum	33.15	12	3	3	4	0					0		0			8.97434e+06	14.1504	33.15	3	4	184	19.8512	4.95752
O43399-6	Isoform 6 of Tumor protein D54 OS=Homo sapiens GN=TPD52L2 - [TPD54_HUMAN]	Cytoplasm	33.13	7	5	5	9	0					5.47319e+06	7.73782	19.02	2	3	1.89863e+07	15.9022	33.13	5	6	163	17.4629	6.59521
P07741-2	Isoform 2 of Adenine phosphoribosyltransferase OS=Homo sapiens GN=APRT - [APT_HUMAN]	Cytoplasm	32.84	6	4	4	7	0					0					7.60021e+06	14.7796	32.84	4	7	134	14.5478	7.34229
C9JL85	Myotrophin OS=Homo sapiens GN=MTPN PE=1 SV=1 - [C9JL85_HUMAN]	Cytoplasm	32.69	2	1	1	1	0					0					8.30235e+06	4.33753	32.69	1	1	52	5.70082	4.77979
Q9H0U4	Ras-related protein Rab-1B OS=Homo sapiens GN=RAB1B PE=1 SV=1 - [RAB1B_HUMAN]	Cytoplasm, Membrane	32.34	73	3	5	8	0		0			0					2.74492e+07	14.2751	32.34	5	8	201	22.1572	5.73193
P05783	Keratin, type I cytoskeletal 18 OS=Homo sapiens GN=KRT18 PE=1 SV=2 - [K1C18_HUMAN]	Cytoplasm, Intermediate filament, Keratin, Nucleus	32.33	2	12	14	135	2.85378e+06	2.79769	2.09	1	1	1.06366e+08	23.1656	14.42	7	9	4.52802e+07	41.1937	26.28	10	13	430	48.0285	5.45264
Q5JR95	40S ribosomal protein S8 OS=Homo sapiens GN=RPS8 PE=1 SV=1 - [Q5JR95_HUMAN]	Cytoplasm, endoplasmic reticulum	31.91	2	5	5	12	0					0					2.03306e+07	17.5971	25.53	4	5	188	21.866	10.3599
P14618	Pyruvate kinase PKM OS=Homo sapiens GN=PKM PE=1 SV=4 - [KPYM_HUMAN]	Cytoplasm, Nucleus	31.83	14	13	13	51	0		0			1.14635e+07	20.572	14.5	5	6	7.96237e+07	147.757	31.83	13	44	531	57.9	7.84033
P62937	Peptidyl-prolyl cis-trans isomerase A OS=Homo sapiens GN=PPIA PE=1 SV=2 - [PPIA_HUMAN]	Cytoplasm, Secreted	31.52	5	6	6	10	0					0					1.4819e+08	20.656	31.52	6	10	165	18.0009	7.81104
C9JXB8	60S ribosomal protein L24 OS=Homo sapiens GN=RPL24 PE=1 SV=1 - [C9JXB8_HUMAN]	Cytoplasm, Secreted	31.4	3	4	4	11	0		0			0					1.07619e+07	2.51057	6.61	1	1	121	14.3598	11.312
J3QRP6	Na(+)/H(+) exchange regulatory cofactor NHE-RF1 (Fragment) OS=Homo sapiens GN=SLC9A3R1 PE=1 SV=1 - [J3QRP6_HUMAN]	Cytoplasm	31.16	3	4	4	15	0					0		0			1.29405e+07	12.8167	31.16	4	5	215	22.8575	4.81787
P27797	Calreticulin OS=Homo sapiens GN=CALR PE=1 SV=1 - [CALR_HUMAN]	Cytoplasm, Endoplasmic reticulum, Extracellular matrix, Sarcoplasmic reticulum, Secreted	30.94	3	11	11	26	0		0			0		0			5.34684e+07	54.8315	30.94	11	26	417	48.1118	4.43701
F8WBS5	60S ribosomal protein L35a OS=Homo sapiens GN=RPL35A PE=1 SV=1 - [F8WBS5_HUMAN]	Cytoplasm	30.91	4	3	3	5	0					0		0			6.35292e+06	1.84876	16.36	1	1	55	6.46844	9.99365
P07195	L-lactate dehydrogenase B chain OS=Homo sapiens GN=LDHB PE=1 SV=2 - [LDHB_HUMAN]	Cytoplasm	30.84	11	8	10	18	0		0			0					1.09896e+08	56.0608	30.84	10	18	334	36.6151	6.04932
P46779-4	Isoform 4 of 60S ribosomal protein L28 OS=Homo sapiens GN=RPL28 - [RL28_HUMAN]	Cytoplasm, extracellular, membrane	30.43	8	3	3	4	0					0					2.10169e+06	1.6717	15.94	1	1	69	7.88318	10.6968
Q01105	Protein SET OS=Homo sapiens GN=SET PE=1 SV=3 - [SET_HUMAN]	Cytoplasm, Endoplasmic reticulum, Nucleus	30.34	5	7	7	22	0					0		0			6.37957e+07	52.5854	30.34	7	16	290	33.4687	4.32275
P62979	Ubiquitin-40S ribosomal protein S27a OS=Homo sapiens GN=RPS27A PE=1 SV=2 - [RS27A_HUMAN]	Cytoplasm, Nucleus	30.13	26	4	4	66	3.89194e+06	2.27634	5.77	1	1	6.41481e+07	13.1722	21.79	3	5	1.17247e+08	11.7007	21.79	3	4	156	17.9535	9.64209
P08195-2	Isoform 2 of 4F2 cell-surface antigen heavy chain OS=Homo sapiens GN=SLC3A2 - [4F2_HUMAN]	Cell membrane, Membrane	30.06	11	13	13	23	0		0			0		0			2.88312e+07	74.4044	30.06	13	23	529	57.9089	5.35107
Q8IUE6	Histone H2A type 2-B OS=Homo sapiens GN=HIST2H2AB PE=1 SV=3 - [H2A2B_HUMAN]	Chromosome, Nucleosome core, Nucleus	30	2	2	3	108	1.53136e+07	6.89635	24.62	2	2	8.26002e+07	13.5163	24.62	2	4	1.67353e+08	28.6709	24.62	2	8	130	13.9868	10.8872
Q99497	Protein DJ-1 OS=Homo sapiens GN=PARK7 PE=1 SV=2 - [PARK7_HUMAN]	Cell membrane, Cytoplasm, Membrane, Mitochondrion, Nucleus	29.63	3	4	4	8	0					0		0			1.38403e+07	18.5906	29.63	4	8	189	19.8785	6.78564
P62851	40S ribosomal protein S25 OS=Homo sapiens GN=RPS25 PE=1 SV=1 - [RS25_HUMAN]	Cytoplasm, secreted, nucleus	29.6	1	5	5	15	0					0		0			2.67359e+07	10.0435	22.4	3	4	125	13.7337	10.1108
Q02878	60S ribosomal protein L6 OS=Homo sapiens GN=RPL6 PE=1 SV=3 - [RL6_HUMAN]	Cytoplasm, Endoplasmic reticulum	29.51	7	10	10	25	0					2.2797e+06	3.43861	5.21	1	1	1.26642e+07	7.93482	13.19	4	4	288	32.7076	10.5796
P07900	Heat shock protein HSP 90-alpha OS=Homo sapiens GN=HSP90AA1 PE=1 SV=5 - [HS90A_HUMAN]	Cell membrane, Cytoplasm, Membrane, Nucleus	29.37	15	9	21	34	0					0		0			1.89822e+08	82.8149	29.37	21	34	732	84.6067	5.021
P42766	60S ribosomal protein L35 OS=Homo sapiens GN=RPL35 PE=1 SV=2 - [RL35_HUMAN]	Cytoplasm, Membrane, Nucleus	29.27	2	5	5	25	0					0					1.13065e+07	5.95755	26.02	3	3	123	14.5426	11.0483
Q15181	Inorganic pyrophosphatase OS=Homo sapiens GN=PPA1 PE=1 SV=2 - [IPYR_HUMAN]	Cytoplasm	29.07	5	5	6	7	0		0			0		0			2.24878e+07	12.5085	29.07	6	7	289	32.6392	5.85889
M0R3H0	40S ribosomal protein S16 OS=Homo sapiens GN=RPS16 PE=1 SV=1 - [M0R3H0_HUMAN]	Cytoplasm	29	6	3	3	4	0		0			0		0			1.57637e+07	8.80607	29	3	4	100	11.0681	10.2427
P13647	Keratin, type II cytoskeletal 5 OS=Homo sapiens GN=KRT5 PE=1 SV=3 - [K2C5_HUMAN]	Intermediate filament, Keratin	28.98	13	8	18	88	2.98468e+07	46.3575	20.68	12	16	9.92378e+07	47.7842	24.58	13	17	2.40639e+07	26.8828	8.64	5	11	590	62.34	7.73779
P26373	60S ribosomal protein L13 OS=Homo sapiens GN=RPL13 PE=1 SV=4 - [RL13_HUMAN]		28.91	6	6	6	15	0					0		0			8.10066e+06	7.58314	19.43	4	4	211	24.2465	11.6489
P61457	Pterin-4-alpha-carbinolamine dehydratase OS=Homo sapiens GN=PCBD1 PE=1 SV=2 - [PHS_HUMAN]	Cytoplasm, Nucleus	28.85	1	2	2	2	0					0		0			3.44699e+06	4.87571	28.85	2	2	104	11.992	6.80029
E9PQ14	Dipeptidyl peptidase 3 (Fragment) OS=Homo sapiens GN=DPP3 PE=1 SV=1 - [E9PQ14_HUMAN]	Cytoplasm, plasma membrane, nucleus,	28.81	9	3	3	3	0					0					7.44645e+06	7.35519	28.81	3	3	177	19.8069	5.94775
M0QXF7	UPF0556 protein C19orf10 (Fragment) OS=Homo sapiens GN=C19orf10 PE=1 SV=1 - [M0QXF7_HUMAN]	Cytoplasm	28.57	3	2	2	2	0		0			0					7.83924e+06	2.83548	28.57	2	2	84	9.66357	4.99561
P56537	Eukaryotic translation initiation factor 6 OS=Homo sapiens GN=EIF6 PE=1 SV=1 - [IF6_HUMAN]	Cytoplasm, Nucleus	28.57	5	4	4	6	0		0			0					1.66782e+07	19.9501	28.57	4	6	245	26.5822	4.67822
A8MW49	Fatty acid-binding protein, liver OS=Homo sapiens GN=FABP1 PE=1 SV=1 - [A8MW49_HUMAN]	Cytoplasm, nucleus	28.23	3	3	3	6	0		0			1.81707e+07	6.2582	16.94	2	3	2.9952e+07	3.85493	16.94	2	2	124	13.799	5.26221
P18124	60S ribosomal protein L7 OS=Homo sapiens GN=RPL7 PE=1 SV=1 - [RL7_HUMAN]	Cytoplasm, membrane, nucleus,	28.23	4	6	6	8	0					0		0			1.75655e+07	12.5946	19.35	4	5	248	29.2072	10.6528
E7EPB3	60S ribosomal protein L14 OS=Homo sapiens GN=RPL14 PE=1 SV=1 - [E7EPB3_HUMAN]	Cytoplasm	28.23	2	3	3	12	0					0					9.70744e+06	6.04054	28.23	3	4	124	14.5486	10.2134
P62158	Calmodulin OS=Homo sapiens GN=CALM1 PE=1 SV=2 - [CALM_HUMAN]	Cytoplasm	28.19	10	3	3	10	0		0			4.14611e+06	2.76138	11.41	1	1	3.59142e+07	21.8163	28.19	3	8	149	16.8268	4.22119
J3KPX7	Prohibitin-2 OS=Homo sapiens GN=PHB2 PE=1 SV=1 - [J3KPX7_HUMAN]	Membrane, mitochondrion	28.09	8	7	7	7	0		0			0					1.24959e+07	15.2158	21.74	6	6	299	33.382	9.80322
F8VSA6	NEDD8 OS=Homo sapiens GN=NEDD8 PE=4 SV=1 - [F8VSA6_HUMAN]	Cytoplasm	28	5	1	1	1	0					0		0			1.08897e+07	3.16597	28	1	1	50	5.8632	6.69775
I7HJJ0	ADP/ATP translocase 3 (Fragment) OS=Homo sapiens GN=SLC25A6 PE=1 SV=1 - [I7HJJ0_HUMAN]	Mitochondrion	27.85	5	1	4	14	0					4.05305e+06	2.76514	7.59	1	1	2.67408e+07	26.2439	27.85	4	13	158	17.2972	9.74463
K7EJT5	60S ribosomal protein L22 (Fragment) OS=Homo sapiens GN=RPL22 PE=1 SV=1 - [K7EJT5_HUMAN]	Cytoplasm	27.66	7	1	1	2	0					0					2.85966e+07	3.47227	27.66	1	1	47	5.07968	9.42236
Q9H3K6-2	Isoform 2 of BolA-like protein 2 OS=Homo sapiens GN=BOLA2 - [BOLA2_HUMAN]	Cytoplasm, Nucleus	27.59	5	1	1	1	0					0					4.82385e+06	4.25104	27.59	1	1	58	6.83743	5.84619
P09936	Ubiquitin carboxyl-terminal hydrolase isozyme L1 OS=Homo sapiens GN=UCHL1 PE=1 SV=2 - [UCHL1_HUMAN]	Cytoplasm, Endoplasmic reticulum, Membrane	27.35	4	5	5	7	0					0		0			2.21894e+07	19.3804	27.35	5	7	223	24.8085	5.47803
P62081	40S ribosomal protein S7 OS=Homo sapiens GN=RPS7 PE=1 SV=1 - [RS7_HUMAN]	Cytoplasm, Cytoskeleton	27.32	2	4	4	7	0		0			0		0			5.38232e+06	8.24984	23.2	3	3	194	22.1133	10.0962
E5RG29	Aspartyl/asparaginyl beta-hydroxylase (Fragment) OS=Homo sapiens GN=ASPH PE=4 SV=1 - [E5RG29_HUMAN]	Membrane	27.27	15	2	2	6	0					0					2.37879e+07	25.4422	27.27	2	6	198	22.2265	4.23389
P04083	Annexin A1 OS=Homo sapiens GN=ANXA1 PE=1 SV=2 - [ANXA1_HUMAN]	Cell membrane, Cell projection, Cilium, Cytoplasm, Cytoplasmic vesicle, Endosome, Membrane, Nucleus, Secreted	27.17	3	6	6	9	0					0					2.15101e+07	30.8699	27.17	6	9	346	38.69	7.02002
Q5T6W5	Heterogeneous nuclear ribonucleoprotein K OS=Homo sapiens GN=HNRNPK PE=1 SV=1 - [Q5T6W5_HUMAN]	obsolete	27.1	7	8	8	12	0		0			0		0			1.93052e+07	22.5788	21.73	7	8	428	47.5276	5.63037
P06576	ATP synthase subunit beta, mitochondrial OS=Homo sapiens GN=ATP5B PE=1 SV=3 - [ATPB_HUMAN]	CF(1), Membrane, Mitochondrion, Mitochondrion inner membrane	27.03	7	10	10	14	0					9.3422e+06	2.6804	2.08	1	1	2.63978e+07	35.6862	27.03	10	13	529	56.5246	5.40186
O75531	Barrier-to-autointegration factor OS=Homo sapiens GN=BANF1 PE=1 SV=1 - [BAF_HUMAN]	Chromosome, Cytoplasm, Nucleus	26.97	1	1	1	2	0					0					9.43505e+06	5.47315	26.97	1	2	89	10.052	6.0874
P13667	Protein disulfide-isomerase A4 OS=Homo sapiens GN=PDIA4 PE=1 SV=2 - [PDIA4_HUMAN]	Endoplasmic reticulum	26.82	1	11	11	19	0					0		0			2.23926e+07	60.2096	26.82	11	19	645	72.887	5.07178
S4R2X2	Sideroflexin-1 OS=Homo sapiens GN=SFXN1 PE=1 SV=1 - [S4R2X2_HUMAN]	Membrane, mitochondrion	26.55	5	2	2	3	0		0			0					8.32633e+06	10.9861	26.55	2	3	177	19.9051	8.1626
P56134-4	Isoform 4 of ATP synthase subunit f, mitochondrial OS=Homo sapiens GN=ATP5J2 - [ATPK_HUMAN]	Mitochondrion, Mitochondrion inner membrane	26.53	8	1	1	1	0					0					6.4099e+06	2.02907	26.53	1	1	49	5.73709	9.70068
P14625	Endoplasmin OS=Homo sapiens GN=HSP90B1 PE=1 SV=1 - [ENPL_HUMAN]	Endoplasmic reticulum	26.4	4	18	20	29	0		0			0		0			8.4933e+07	78.6529	26.4	20	29	803	92.4113	4.84326
Q15365	Poly(rC)-binding protein 1 OS=Homo sapiens GN=PCBP1 PE=1 SV=2 - [PCBP1_HUMAN]	Cytoplasm, Nucleus	26.4	2	5	7	8	0					0		0			1.87957e+07	23.431	26.4	7	8	356	37.4739	7.09326
H3BV17	Phosphoglycolate phosphatase (Fragment) OS=Homo sapiens GN=PGP PE=1 SV=1 - [H3BV17_HUMAN]	Cytoplasm	26.32	2	1	1	1	0					0					7.02618e+06	3.75133	26.32	1	1	57	6.0021	5.10986
O95994	Anterior gradient protein 2 homolog OS=Homo sapiens GN=AGR2 PE=1 SV=1 - [AGR2_HUMAN]	Endoplasmic reticulum, Secreted	26.29	8	4	4	11	0					0					2.46981e+07	24.7339	26.29	4	9	175	19.9666	8.99756
Q06323-3	Isoform 3 of Proteasome activator complex subunit 1 OS=Homo sapiens GN=PSME1 - [PSME1_HUMAN]	Proteasome	26.18	5	5	5	5	0		0			0		0			1.34285e+07	13.7587	26.18	5	5	233	26.8529	5.78271
P23526-2	Isoform 2 of Adenosylhomocysteinase OS=Homo sapiens GN=AHCY - [SAHH_HUMAN]	Cytoplasm	25.99	11	11	11	16	0					0		0			3.2721e+07	36.5138	25.99	11	16	404	44.6296	6.46826
P53999	Activated RNA polymerase II transcriptional coactivator p15 OS=Homo sapiens GN=SUB1 PE=1 SV=3 - [TCP4_HUMAN]	Nucleus	25.98	1	3	3	18	0		0			0					1.39311e+07	4.85881	18.9	2	2	127	14.3864	9.59814
A8K8G0	Hepatoma-derived growth factor OS=Homo sapiens GN=HDGF PE=1 SV=1 - [A8K8G0_HUMAN]	unclear	25.96	4	2	2	4	0		0			0					3.02104e+07	12.3935	25.96	2	4	208	22.95	4.55127
P48047	ATP synthase subunit O, mitochondrial OS=Homo sapiens GN=ATP5O PE=1 SV=1 - [ATPO_HUMAN]	Membrane, Mitochondrion, Mitochondrion inner membrane	25.82	4	5	5	5	0		0			0		0			6.14638e+06	8.69532	21.6	4	4	213	23.2627	9.96436
P02786	Transferrin receptor protein 1 OS=Homo sapiens GN=TFRC PE=1 SV=2 - [TFR1_HUMAN]	Cell membrane, Membrane, Secreted	25.79	5	16	16	26	0		0			0		0			3.66531e+07	70.1442	25.79	16	26	760	84.8179	6.60986
B4E022	Transketolase OS=Homo sapiens GN=TKT PE=1 SV=1 - [B4E022_HUMAN]	Cytoplasm	25.52	5	9	9	13	0		0			0					4.73444e+07	40.031	25.52	9	13	576	62.8393	7.51807
Q15366-6	Isoform 6 of Poly(rC)-binding protein 2 OS=Homo sapiens GN=PCBP2 - [PCBP2_HUMAN]	Cytoplasm, Nucleus	25.48	25	4	6	7	0		0			0		0			1.45519e+07	18.9208	25.48	6	7	361	38.1264	6.78564
H3BV41	Cleavage and polyadenylation-specificity factor subunit 5 (Fragment) OS=Homo sapiens GN=NUDT21 PE=1 SV=1 - [H3BV41_HUMAN]	Nucleus	25.35	3	1	1	1	0					0		0			7.91317e+06	3.27654	25.35	1	1	71	8.0883	5.78271
H7C3I1	Hsc70-interacting protein (Fragment) OS=Homo sapiens GN=ST13 PE=4 SV=1 - [H7C3I1_HUMAN]	Cytoplasm, extracellular	25.34	5	3	3	3	0		0			0		0			1.74205e+07	8.93036	25.34	3	3	146	16.3191	4.88135
P29966	Myristoylated alanine-rich C-kinase substrate OS=Homo sapiens GN=MARCKS PE=1 SV=4 - [MARCS_HUMAN]	Cytoplasm, Cytoskeleton, Membrane	25.3	1	4	4	38	0		0			3.28404e+07	27.6907	25.3	4	8	2.04327e+07	33.8701	25.3	4	9	332	31.5359	4.44971
P14927	Cytochrome b-c1 complex subunit 7 OS=Homo sapiens GN=UQCRB PE=1 SV=2 - [QCR7_HUMAN]	Mitochondrion, Mitochondrion inner membrane	25.23	4	2	2	2	0					1.07363e+07	7.5888	25.23	2	2	0					111	13.522	8.77783
E9PNW0	Nucleosome assembly protein 1-like 4 (Fragment) OS=Homo sapiens GN=NAP1L4 PE=1 SV=1 - [E9PNW0_HUMAN]	Nucleus	25.23	15	1	2	2	0					0					7.48554e+06	4.87516	25.23	2	2	107	12.2423	8.1626
Q13162	Peroxiredoxin-4 OS=Homo sapiens GN=PRDX4 PE=1 SV=1 - [PRDX4_HUMAN]	Cytoplasm, Endoplasmic reticulum	25.09	4	5	6	8	0					0		0			2.15355e+07	19.34	25.09	6	8	271	30.5208	6.29053
H0YM70	Proteasome activator complex subunit 2 OS=Homo sapiens GN=PSME2 PE=1 SV=1 - [H0YM70_HUMAN]	Cytoplasm	25	3	4	4	4	0					0		0			8.19936e+06	14.3051	25	4	4	228	25.9946	5.92236
P62304	Small nuclear ribonucleoprotein E OS=Homo sapiens GN=SNRPE PE=1 SV=1 - [RUXE_HUMAN]	Cytoplasm, Nucleus, Spliceosome	25	2	2	2	3	0					0					5.66925e+06	2.02503	11.96	1	1	92	10.7966	9.43701
K7ENK9	Vesicle-associated membrane protein 2 OS=Homo sapiens GN=VAMP2 PE=4 SV=1 - [K7ENK9_HUMAN]	Membrane,vesicle,endosome	25	7	1	1	2	0					0					1.0185e+07	7.79482	25	1	2	68	7.77024	8.79248
P25705	ATP synthase subunit alpha, mitochondrial OS=Homo sapiens GN=ATP5A1 PE=1 SV=1 - [ATPA_HUMAN]	Cell membrane, CF(1), Membrane, Mitochondrion, Mitochondrion inner membrane	24.95	9	11	11	24	0		0			3.67471e+06	3.74784	4.16	2	2	4.25108e+07	57.3177	23.69	10	16	553	59.7136	9.12939
P38646	Stress-70 protein, mitochondrial OS=Homo sapiens GN=HSPA9 PE=1 SV=2 - [GRP75_HUMAN]	Mitochondrion, Nucleus	24.89	5	12	12	33	0					0		0			5.74167e+07	92.7794	24.89	12	31	679	73.6348	6.16357
D6RB09	40S ribosomal protein S3a (Fragment) OS=Homo sapiens GN=RPS3A PE=1 SV=2 - [D6RB09_HUMAN]	Cytoplasm	24.87	13	4	4	5	0		0			0		0			9.59605e+06	2.148	11.92	2	2	193	22.4448	9.75928
P61204	ADP-ribosylation factor 3 OS=Homo sapiens GN=ARF3 PE=1 SV=2 - [ARF3_HUMAN]	Cytoplasm, Golgi apparatus	24.86	7	2	3	9	0					0		0			1.67961e+07	26.8451	24.86	3	9	181	20.5877	7.43018
J3KRE2	Rho GDP-dissociation inhibitor 1 OS=Homo sapiens GN=ARHGDIA PE=1 SV=1 - [J3KRE2_HUMAN]	cytoplasm	24.81	7	3	3	7	0					0		0			2.05082e+07	18.5835	24.81	3	7	129	14.8052	4.67822
P61981	14-3-3 protein gamma OS=Homo sapiens GN=YWHAG PE=1 SV=2 - [1433G_HUMAN]	Cytoplasm	24.7	1	3	5	7	0		0			0					9.16098e+07	20.6183	24.7	5	7	247	28.2849	4.89404
P04080	Cystatin-B OS=Homo sapiens GN=CSTB PE=1 SV=2 - [CYTB_HUMAN]	Cytoplasm, Nucleus	24.49	1	2	2	5	0					3.635e+06	5.99529	24.49	2	2	1.49249e+07	6.37438	24.49	2	3	98	11.1326	7.56201
C9JPM4	ADP-ribosylation factor 4 (Fragment) OS=Homo sapiens GN=ARF4 PE=1 SV=1 - [C9JPM4_HUMAN]	Cytoplasm	24.41	3	1	2	8	0					0					1.72765e+07	22.2566	24.41	2	8	127	14.5438	8.11865
C9JCK5	Proteasome subunit alpha type-2 OS=Homo sapiens GN=PSMA2 PE=1 SV=1 - [C9JCK5_HUMAN]	cytoplasm	24.39	3	2	2	3	0					0					5.72635e+06	9.8568	24.39	2	3	164	18.5954	5.98584
P37108	Signal recognition particle 14 kDa protein OS=Homo sapiens GN=SRP14 PE=1 SV=2 - [SRP14_HUMAN]	Cytoplasm, Signal recognition particle	24.26	2	4	4	6	0					0					4.28125e+06	5.44878	16.91	2	2	136	14.5608	10.0376
P26583	High mobility group protein B2 OS=Homo sapiens GN=HMGB2 PE=1 SV=2 - [HMGB2_HUMAN]	Chromosome, Cytoplasm, Nucleus, Secreted	23.92	2	3	5	8	0					0		0			1.038e+07	20.5991	19.62	4	7	209	24.0187	7.81104
P05090	Apolipoprotein D OS=Homo sapiens GN=APOD PE=1 SV=1 - [APOD_HUMAN]	Secreted	23.81	4	4	4	28	0					0					1.13647e+07	5.35235	13.23	2	2	189	21.2618	5.14795
S4R3B5	Protein transport protein Sec61 subunit beta OS=Homo sapiens GN=SEC61B PE=1 SV=1 - [S4R3B5_HUMAN]	Membrane	23.81	2	1	1	1	0					0					7442150	1.67114	23.81	1	1	42	4.87056	9.53955
F8VRJ2	Nucleosome assembly protein 1-like 1 (Fragment) OS=Homo sapiens GN=NAP1L1 PE=1 SV=1 - [F8VRJ2_HUMAN]	Nucleus	23.68	20	1	2	4	0					0					1.37972e+07	12.5413	23.68	2	4	114	13.4918	4.64014
P46783	40S ribosomal protein S10 OS=Homo sapiens GN=RPS10 PE=1 SV=1 - [RS10_HUMAN]	Cytoplasm, Nucleus	23.64	4	4	4	16	0		0			2.70481e+06	2.21569	5.45	1	1	3.9793e+06	2.95219	9.09	1	1	165	18.8859	10.1548
B7Z972	Protein-L-isoaspartate(D-aspartate) O-methyltransferase OS=Homo sapiens GN=PCMT1 PE=1 SV=1 - [B7Z972_HUMAN]	cytoplasm	23.44	9	4	4	4	0					0					5.48741e+06	9.37107	23.44	4	4	192	20.6696	6.87354
M0QYM5	Heterogeneous nuclear ribonucleoprotein U-like protein 1 (Fragment) OS=Homo sapiens GN=HNRNPUL1 PE=1 SV=1 - [M0QYM5_HUMAN]	Nucleus	23.33	8	2	2	2	0					0		0			3.42438e+06	3.95545	23.33	2	2	90	10.127	7.34229
F5GWX2	Heme-binding protein 1 OS=Homo sapiens GN=HEBP1 PE=1 SV=1 - [F5GWX2_HUMAN]	cytoplasm	23.31	3	2	2	3	0					0		0			3.75059e+06	5.79394	23.31	2	3	133	14.7104	5.16064
P09429	High mobility group protein B1 OS=Homo sapiens GN=HMGB1 PE=1 SV=3 - [HMGB1_HUMAN]	Cell membrane, Chromosome, Cytoplasm, Endosome, Membrane, Nucleus, Secreted	23.26	5	4	6	9	0		0			0		0			3.50562e+07	21.0957	19.07	5	7	215	24.8782	5.74463
P19338	Nucleolin OS=Homo sapiens GN=NCL PE=1 SV=3 - [NUCL_HUMAN]	Cytoplasm, Nucleus	23.24	2	15	15	25	0		0			0		0			5.39129e+07	73.7795	23.24	15	25	710	76.5684	4.70361
Q15323	Keratin, type I cuticular Ha1 OS=Homo sapiens GN=KRT31 PE=2 SV=3 - [K1H1_HUMAN]	Intermediate filament, Keratin	23.08	8	6	9	41	0		0			1.64778e+07	14.6331	11.3	3	4	3.65308e+07	16.9689	18.27	8	8	416	47.2071	4.88135
P40925	Malate dehydrogenase, cytoplasmic OS=Homo sapiens GN=MDH1 PE=1 SV=4 - [MDHC_HUMAN]	Cytoplasm	23.05	8	6	6	9	0					0		0			1.89579e+07	25.0033	23.05	6	9	334	36.403	7.35693
F5GX75	Homeobox protein SEBOX (Fragment) OS=Homo sapiens GN=SEBOX PE=4 SV=2 - [F5GX75_HUMAN]	Extracellular	22.88	2	1	1	1	0		0			1.36821e+07	4.18722	22.88	1	1	0					118	13.0331	4.55127
Q71UI9-2	Isoform 2 of Histone H2A.V OS=Homo sapiens GN=H2AFV - [H2AV_HUMAN]	Chromosome, Nucleosome core, Nucleus	22.81	8	1	3	151	2.13464e+07	5.12301	14.04	2	2	9.26903e+07	10.8235	22.81	3	4	2.46358e+08	10.0116	14.04	2	5	114	12.1387	10.4624
Q9NQC3-2	Isoform 2 of Reticulon-4 OS=Homo sapiens GN=RTN4 - [RTN4_HUMAN]	Cell junction, Cell membrane, Endoplasmic reticulum, Membrane	22.79	9	5	5	7	0		0			0		0			1.60838e+07	19.2759	22.79	5	7	373	40.2929	4.77979
Q9H444	Charged multivesicular body protein 4b OS=Homo sapiens GN=CHMP4B PE=1 SV=1 - [CHM4B_HUMAN]	Cytoplasm, Endosome, Membrane, Nucleus	22.77	1	4	4	7	0					1.1148e+07	9.98059	17.86	3	3	8.11499e+06	5.04536	11.16	2	2	224	24.9346	4.81787
O95292	Vesicle-associated membrane protein-associated protein B/C OS=Homo sapiens GN=VAPB PE=1 SV=3 - [VAPB_HUMAN]	Endoplasmic reticulum, Membrane	22.63	3	3	4	5	0		0			0		0			1.32275e+07	16.5246	22.63	4	5	243	27.2111	7.29834
C9JMM0	Chromobox protein homolog 3 (Fragment) OS=Homo sapiens GN=CBX3 PE=1 SV=1 - [C9JMM0_HUMAN]	Nucleus	22.58	4	1	1	1	0					0					5.19683e+06	3.57466	22.58	1	1	62	7.21671	8.99756
P62263	40S ribosomal protein S14 OS=Homo sapiens GN=RPS14 PE=1 SV=3 - [RS14_HUMAN]	Cytoplasm, extracellular space, nucleus, Membrane	22.52	3	3	3	6	0					0		0			1.87752e+07	10.5514	22.52	3	4	151	16.2625	10.0522
P26599	Polypyrimidine tract-binding protein 1 OS=Homo sapiens GN=PTBP1 PE=1 SV=1 - [PTBP1_HUMAN]	Nucleus	22.41	23	7	7	14	0					0		0			9.51757e+06	41.7949	22.41	7	14	531	57.1856	9.17334
B1AK87	Capping protein (Actin filament) muscle Z-line, beta, isoform CRA_a OS=Homo sapiens GN=CAPZB PE=1 SV=1 - [B1AK87_HUMAN]	Cytoplasm, Cytoskeleton	22.31	7	4	4	5	0		0			0		0			7.38711e+06	11.6088	22.31	4	5	260	29.2768	6.91748
Q9UBI6	Guanine nucleotide-binding protein G(I)/G(S)/G(O) subunit gamma-12 OS=Homo sapiens GN=GNG12 PE=1 SV=3 - [GBG12_HUMAN]	Cell membrane, Membrane	22.22	1	1	1	3	0		0			6.37825e+06	6.53424	22.22	1	2	0					72	8.00117	8.96826
Q9NZI8	Insulin-like growth factor 2 mRNA-binding protein 1 OS=Homo sapiens GN=IGF2BP1 PE=1 SV=2 - [IF2B1_HUMAN]	Cell projection, Cytoplasm, Nucleus	22.01	2	9	10	40	0		0			0		0			1.85977e+07	36.3381	18.37	8	12	577	63.4412	9.20264
C9JD32	60S ribosomal protein L23 (Fragment) OS=Homo sapiens GN=RPL23 PE=1 SV=1 - [C9JD32_HUMAN]	Cytoplasm, extracellular space, nucleus, Membrane	21.98	4	1	1	11	0					2.77654e+06	6.15521	21.98	1	2	2.40902e+07	3.16556	21.98	1	1	91	9.66339	11.4878
P16422	Epithelial cell adhesion molecule OS=Homo sapiens GN=EPCAM PE=1 SV=2 - [EPCAM_HUMAN]	Cell junction, Cell membrane, Membrane, Tight junction	21.97	3	4	4	7	0		0			7.68702e+06	5.59733	8.92	2	2	1.01529e+07	15.2083	16.56	3	5	314	34.9097	7.45947
Q04917	14-3-3 protein eta OS=Homo sapiens GN=YWHAH PE=1 SV=4 - [1433F_HUMAN]	Cytoplasm, extracellular space, nucleus, Membrane, Mitochondrion	21.95	2	3	5	7	0		0			0		0			8.44281e+07	18.2738	21.95	5	7	246	28.201	4.84326
H3BPF6	Prefoldin subunit 5 (Fragment) OS=Homo sapiens GN=PFDN5 PE=1 SV=1 - [H3BPF6_HUMAN]	Cell projection, Cytoplasm, Cytoskeleton, Microtubule, Mitochondrion, Nucleus	21.71	5	2	2	2	0		0			0		0			4.14372e+06	6.25854	21.71	2	2	152	17.1457	6.32861
H3BUB0	TLD domain-containing protein 1 (Fragment) OS=Homo sapiens GN=TLDC1 PE=1 SV=1 - [H3BUB0_HUMAN]	unclear	21.62	4	1	1	1	372122	0	21.62	1	1	0					0		0			148	16.4153	7.50342
Q6UXI9	Nephronectin OS=Homo sapiens GN=NPNT PE=2 SV=3 - [NPNT_HUMAN]	Extracellular matrix, Secreted	21.59	8	10	10	13	0		0			2.32184e+07	36.8823	21.59	10	13	0		0			565	61.8662	8.33838
B4DKM5	Voltage-dependent anion-selective channel protein 2 OS=Homo sapiens GN=VDAC2 PE=1 SV=1 - [B4DKM5_HUMAN]	Mitochondrial outer membrane, membrane	21.57	6	4	4	6	0					1.70263e+06	2.05148	3.92	1	1	1.78908e+07	16.178	21.57	4	5	255	27.4615	5.46533
Q02790	Peptidyl-prolyl cis-trans isomerase FKBP4 OS=Homo sapiens GN=FKBP4 PE=1 SV=3 - [FKBP4_HUMAN]	Cell projection, Cytoplasm, Cytoskeleton, Microtubule, Mitochondrion, Nucleus	21.57	3	7	7	9	0					0					7.34779e+06	22.9944	21.57	7	9	459	51.7721	5.42725
Q96AG4	Leucine-rich repeat-containing protein 59 OS=Homo sapiens GN=LRRC59 PE=1 SV=1 - [LRC59_HUMAN]	Endoplasmic reticulum, Membrane, Microsome, Nucleus	21.5	2	5	5	25	0		0			0					4.68071e+07	30.6772	21.5	5	10	307	34.9089	9.56885
P16949	Stathmin OS=Homo sapiens GN=STMN1 PE=1 SV=3 - [STMN1_HUMAN]	Cytoplasm, Cytoskeleton, Microtubule	21.48	6	3	3	3	0					0					1.10136e+07	7.17402	21.48	3	3	149	17.292	5.97314
E5RIW3	Tubulin-specific chaperone A OS=Homo sapiens GN=TBCA PE=1 SV=1 - [E5RIW3_HUMAN]	Cytoplasm, Cytoskeleton, Microtubule	21.43	4	1	1	1	0					0					5.52914e+06	4.2648	21.43	1	1	84	10.074	4.62744
Q9UNZ2	NSFL1 cofactor p47 OS=Homo sapiens GN=NSFL1C PE=1 SV=2 - [NSF1C_HUMAN]	Chromosome, Cytoplasm, Cytoskeleton, Golgi apparatus, Nucleus	21.35	7	5	5	7	0					0					8.74335e+06	26.6383	21.35	5	7	370	40.5483	5.09717
P09327	Villin-1 OS=Homo sapiens GN=VIL1 PE=1 SV=4 - [VILI_HUMAN]	Cell projection, Cytoplasm, Cytoskeleton	21.16	7	12	12	15	0		0			0		0			1.94711e+07	38.6111	21.16	12	14	827	92.6367	6.39209
Q14974	Importin subunit beta-1 OS=Homo sapiens GN=KPNB1 PE=1 SV=2 - [IMB1_HUMAN]	Cytoplasm, Nucleus	21.12	6	14	14	26	0					0		0			4.65776e+07	78.9835	21.12	14	25	876	97.108	4.77979
Q99832-3	Isoform 3 of T-complex protein 1 subunit eta OS=Homo sapiens GN=CCT7 - [TCPH_HUMAN]	Cytoplasm	21.04	7	7	7	11	0		0			0		0			1.17304e+07	39.4335	21.04	7	11	499	54.7695	7.6792
E9PKZ0	60S ribosomal protein L8 (Fragment) OS=Homo sapiens GN=RPL8 PE=1 SV=1 - [E9PKZ0_HUMAN]	Cytoplasm	20.98	5	5	5	13	0		0			0		0			5.15787e+06	8.5752	17.07	3	3	205	22.3752	10.7554
P62854	40S ribosomal protein S26 OS=Homo sapiens GN=RPS26 PE=1 SV=3 - [RS26_HUMAN]	Cytoplasm, Endoplasmic reticulum	20.87	2	2	2	8	0					0		0			1.48801e+07	5.1006	20.87	2	2	115	13.0071	11.0044
H0Y4R1	Inosine-5'-monophosphate dehydrogenase 2 (Fragment) OS=Homo sapiens GN=IMPDH2 PE=1 SV=1 - [H0Y4R1_HUMAN]	Cytoplasm	20.85	3	7	7	11	0					0		0			1.58213e+07	30.6592	20.85	7	11	470	51.0352	8.17725
P24752	Acetyl-CoA acetyltransferase, mitochondrial OS=Homo sapiens GN=ACAT1 PE=1 SV=1 - [THIL_HUMAN]	Mitochondrion	20.84	4	7	7	9	0					0		0			1.06051e+07	22.4928	18.74	6	7	427	45.1706	8.85107
P62826	GTP-binding nuclear protein Ran OS=Homo sapiens GN=RAN PE=1 SV=3 - [RAN_HUMAN]	Cytoplasm, Nucleus	20.83	6	4	4	4	0					0					1.89279e+07	7.04942	15.74	3	3	216	24.4076	7.48877
B0AZV0	Serine-threonine kinase receptor-associated protein OS=Homo sapiens GN=STRAP PE=1 SV=1 - [B0AZV0_HUMAN]	Cytoplasm	20.7	4	3	3	3	0		0			0					5.45173e+06	7.74063	20.7	3	3	256	28.4881	4.90674
M0R0G9	U1 small nuclear ribonucleoprotein A OS=Homo sapiens GN=SNRPA PE=1 SV=1 - [M0R0G9_HUMAN]	Cytoplasm	20.69	7	1	2	4	0					0					2.1735e+06	2.14741	11.49	1	1	87	10.0762	9.59814
P62424	60S ribosomal protein L7a OS=Homo sapiens GN=RPL7A PE=1 SV=2 - [RL7A_HUMAN]	Cytoplasm, Nucleus, Membrane	20.68	5	6	6	15	0		0			0		0			2.18521e+07	6.40289	10.15	2	2	266	29.977	10.6089
O14818	Proteasome subunit alpha type-7 OS=Homo sapiens GN=PSMA7 PE=1 SV=1 - [PSA7_HUMAN]	Cytoplasm, Nucleus, Proteasome	20.56	7	4	4	4	0					0					2.29088e+07	13.1416	20.56	4	4	248	27.8696	8.45557
H0YA96	Heterogeneous nuclear ribonucleoprotein D0 (Fragment) OS=Homo sapiens GN=HNRNPD PE=1 SV=1 - [H0YA96_HUMAN]	Cytoplasm	20.48	17	2	3	9	0					943862	2.24087	6.67	1	1	3.59408e+07	19.3679	20.48	3	6	210	23.9062	9.5835
P55072	Transitional endoplasmic reticulum ATPase OS=Homo sapiens GN=VCP PE=1 SV=4 - [TERA_HUMAN]	Cytoplasm, Endoplasmic reticulum, Nucleus	20.47	7	13	13	19	0		0			0		0			2.363e+07	57.3366	20.47	13	19	806	89.2657	5.26221
Q5JR07	Rho-related GTP-binding protein RhoC (Fragment) OS=Homo sapiens GN=RHOC PE=3 SV=1 - [Q5JR07_HUMAN]	Membrane, Cytoplasm	20.47	15	2	2	2	0					0					4.64453e+06	5.00372	20.47	2	2	127	14.3753	4.729
P30040	Endoplasmic reticulum resident protein 29 OS=Homo sapiens GN=ERP29 PE=1 SV=4 - [ERP29_HUMAN]	Endoplasmic reticulum	20.31	4	5	5	6	3.52729e+06	1.85028	2.3	1	1	0		0			1.63881e+07	13.7483	18.01	4	5	261	28.9752	7.31299
Q9NQP4	Prefoldin subunit 4 OS=Homo sapiens GN=PFDN4 PE=1 SV=1 - [PFD4_HUMAN]	Cytoplasm, Mitochondrion, Nucleus	20.15	2	2	2	3	0		0			0					4.53335e+06	6.82988	20.15	2	3	134	15.3046	4.52588
Q04760-2	Isoform 2 of Lactoylglutathione lyase OS=Homo sapiens GN=GLO1 - [LGUL_HUMAN]	Cytoplasm, Extracellular, Nucleus, Membrane	20.12	2	4	4	5	0		0			0					8.36394e+06	11.05	20.12	4	5	169	19.0306	6.04932
K7ERE3	Keratin, type I cytoskeletal 13 OS=Homo sapiens GN=KRT13 PE=1 SV=1 - [K7ERE3_HUMAN]	cytoplasm	20	12	1	10	86	8.9221e+06	5.8982	4.82	2	2	5.13057e+07	30.0629	16.63	8	12	1.80938e+07	4.96994	5.54	3	3	415	45.2322	4.80518
P81605	Dermcidin OS=Homo sapiens GN=DCD PE=1 SV=2 - [DCD_HUMAN]	Secreted	20	2	2	2	18	0		0			1.03675e+07	2.79942	10	1	1	1.71192e+06	2.21297	10	1	1	110	11.2768	6.53662
Q9Y333	U6 snRNA-associated Sm-like protein LSm2 OS=Homo sapiens GN=LSM2 PE=1 SV=1 - [LSM2_HUMAN]	Nucleus, Spliceosome	20	1	1	1	2	0					0		0			8.52701e+06	9.13215	20	1	2	95	10.8276	6.52197
Q9Y3U8	60S ribosomal protein L36 OS=Homo sapiens GN=RPL36 PE=1 SV=3 - [RL36_HUMAN]	Cytoplasm	20	2	2	2	4	0					0					6.41471e+06	0	9.52	1	1	105	12.2459	11.5903
Q00059	Transcription factor A, mitochondrial OS=Homo sapiens GN=TFAM PE=1 SV=1 - [TFAM_HUMAN]	Mitochondrion, Mitochondrion nucleoid	19.92	3	5	5	9	0		0			0		0			4.12388e+06	2.31237	4.07	1	1	246	29.0782	9.71533
P16989-2	Isoform 2 of Y-box-binding protein 3 OS=Homo sapiens GN=YBX3 - [YBOX3_HUMAN]	Cytoplasm, Nucleus	19.8	4	1	6	68	0		0			0		0			2.43596e+07	14.1792	16.83	3	4	303	31.928	9.65674
F8VS02	Alpha-aminoadipic semialdehyde dehydrogenase OS=Homo sapiens GN=ALDH7A1 PE=1 SV=1 - [F8VS02_HUMAN]	obsolete	19.79	6	6	6	7	0					0		0			1.50751e+07	20.5224	19.79	6	7	475	51.3784	7.79639
E9PN17	ATP synthase subunit g, mitochondrial OS=Homo sapiens GN=ATP5L PE=1 SV=1 - [E9PN17_HUMAN]	Mitochondrion	19.74	2	1	1	1	0					0					6.23761e+06	2.79003	19.74	1	1	76	8.44668	10.2866
P31939-2	Isoform 2 of Bifunctional purine biosynthesis protein PURH OS=Homo sapiens GN=ATIC - [PUR9_HUMAN]	Cytoplasm, extracellular, membrane	19.63	8	8	8	10	0		0			0		0			1.52506e+07	29.4515	19.63	8	10	591	64.4833	6.7124
F8WDD7	Actin-related protein 2/3 complex subunit 4 OS=Homo sapiens GN=ARPC4 PE=4 SV=1 - [F8WDD7_HUMAN]	Cytoplasm	19.47	6	2	2	2	0					0					5.22313e+06	5.28921	19.47	2	2	113	13.049	9.51025
P63267	Actin, gamma-enteric smooth muscle OS=Homo sapiens GN=ACTG2 PE=1 SV=1 - [ACTH_HUMAN]	Cytoplasm, Cytoskeleton	19.41	17	1	7	28	0					4.66305e+07	15.1651	9.84	3	5	2.73896e+08	47.9891	19.41	7	19	376	41.8498	5.47803
Q15691	Microtubule-associated protein RP/EB family member 1 OS=Homo sapiens GN=MAPRE1 PE=1 SV=3 - [MARE1_HUMAN]	Cytoplasm, Cytoskeleton, Golgi apparatus, Microtubule	19.4	1	4	4	5	0					0		0			1.15253e+07	10.923	19.4	4	5	268	29.9802	5.13525
P60866	40S ribosomal protein S20 OS=Homo sapiens GN=RPS20 PE=1 SV=1 - [RS20_HUMAN]	Cytoplasm	19.33	5	2	2	4	0					0					1.3985e+07	8.908	19.33	2	4	119	13.3643	9.93506
F5H7R9	Parathymosin (Fragment) OS=Homo sapiens GN=PTMS PE=1 SV=1 - [F5H7R9_HUMAN]	unclear	19.3	3	1	1	1	0					0					5.36672e+06	2.50857	19.3	1	1	57	6.25034	8.11865
P50395-2	Isoform 2 of Rab GDP dissociation inhibitor beta OS=Homo sapiens GN=GDI2 - [GDIB_HUMAN]	Cytoplasm, Membrane	19.25	9	6	6	8	0		0			0		0			2.27056e+07	24.6395	19.25	6	8	400	45.5902	6.23975
H0Y400	Spliceosome RNA helicase DDX39B (Fragment) OS=Homo sapiens GN=DDX39B PE=1 SV=1 - [H0Y400_HUMAN]	Cytoplasm	19.25	11	3	3	3	0					0		0			6.63772e+06	7.64088	19.25	3	3	187	21.7761	5.12256
J3QL05	Serine/arginine-rich-splicing factor 2 (Fragment) OS=Homo sapiens GN=SRSF2 PE=1 SV=1 - [J3QL05_HUMAN]	Cytoplasm, Nucleus	19.23	6	2	2	7	0					0		0			8.69358e+06	2.04805	6.15	1	1	130	15.1466	10.9604
P04844-2	Isoform 2 of Dolichyl-diphosphooligosaccharide--protein glycosyltransferase subunit 2 OS=Homo sapiens GN=RPN2 - [RPN2_HUMAN]	Endoplasmic reticulum, Membrane	19.19	7	7	7	9	0		0			0					1.58137e+07	26.3766	19.19	7	9	615	67.6814	6.06201
P12004	Proliferating cell nuclear antigen OS=Homo sapiens GN=PCNA PE=1 SV=1 - [PCNA_HUMAN]	Nucleus	19.16	1	4	4	4	0		0			0		0			1.90129e+07	8.95059	19.16	4	4	261	28.7503	4.69092
E7EQR4	Ezrin OS=Homo sapiens GN=EZR PE=1 SV=2 - [E7EQR4_HUMAN]	Cytoplasm, membrane	19.13	7	5	9	20	0		0			4.16682e+06	3.57907	2.35	1	1	3.73506e+07	48.1429	19.13	9	17	554	65.5386	5.90967
O60664-4	Isoform 4 of Perilipin-3 OS=Homo sapiens GN=PLIN3 - [PLIN3_HUMAN]	Cytoplasm, Endosome, Lipid droplet, Membrane	18.96	7	5	5	6	0					0					13095655	19.8212	18.96	5	6	422	45.7752	5.42725
P25398	40S ribosomal protein S12 OS=Homo sapiens GN=RPS12 PE=1 SV=3 - [RS12_HUMAN]	Cytoplasm	18.94	1	2	2	4	0					0					1.34751e+07	10.9475	18.94	2	3	132	14.5055	7.21045
P30048-2	Isoform 2 of Thioredoxin-dependent peroxide reductase, mitochondrial OS=Homo sapiens GN=PRDX3 - [PRDX3_HUMAN]	Cytoplasm, Endosome, Mitochondrion	18.91	2	4	4	6	0					2.7183e+06	3.69543	5.88	1	1	2.65072e+07	13.2934	18.91	4	5	238	25.8223	7.45947
C9JFR7	Cytochrome c (Fragment) OS=Homo sapiens GN=CYCS PE=1 SV=1 - [C9JFR7_HUMAN]	Mitochondrion	18.81	2	2	2	5	0					8.08206e+06	4.58785	18.81	2	2	1.03936e+07	4.21486	18.81	2	3	101	11.326	9.65674
P48637	Glutathione synthetase OS=Homo sapiens GN=GSS PE=1 SV=1 - [GSHB_HUMAN]	Cytoplasm, extracellular space	18.78	3	7	7	7	0		0			0		0			1.44481e+07	18.0573	18.78	7	7	474	52.3523	5.92236
P60842	Eukaryotic initiation factor 4A-I OS=Homo sapiens GN=EIF4A1 PE=1 SV=1 - [IF4A1_HUMAN]	Cytoplasm, extracellular, membrane	18.72	21	3	6	8	0		0			0		0			2.58452e+07	22.8076	18.72	6	8	406	46.1246	5.47803
P62861	40S ribosomal protein S30 OS=Homo sapiens GN=FAU PE=1 SV=1 - [RS30_HUMAN]	Cytoplasm, extracellular, nucleus	18.64	2	2	2	8	0		0			0					3.34164e+07	2.37094	16.95	1	1	59	6.64382	12.147
O00764	Pyridoxal kinase OS=Homo sapiens GN=PDXK PE=1 SV=1 - [PDXK_HUMAN]	Cytoplasm	18.59	5	4	4	12	0					0					7.55425e+06	34.7806	18.59	4	12	312	35.0799	6.12549
U3KQ55	SUMO-activating enzyme subunit 2 OS=Homo sapiens GN=UBA2 PE=1 SV=1 - [U3KQ55_HUMAN]	Cytoplasm	18.52	4	1	1	1	0					0					7.7139e+06	2.35385	18.52	1	1	54	5.52796	7.34229
P05141	ADP/ATP translocase 2 OS=Homo sapiens GN=SLC25A5 PE=1 SV=7 - [ADT2_HUMAN]	Membrane, Mitochondrion, Mitochondrion inner membrane	18.46	4	2	5	16	0					4.05305e+06	2.76514	4.03	1	1	3.42232e+07	30.9177	18.46	5	15	298	32.8312	9.68604
Q15056-2	Isoform Short of Eukaryotic translation initiation factor 4H OS=Homo sapiens GN=EIF4H - [IF4H_HUMAN]	Cytoplasm	18.42	2	2	2	3	0		0			0					1.16213e+07	7.07019	18.42	2	3	228	25.1845	8.08936
O15173	Membrane-associated progesterone receptor component 2 OS=Homo sapiens GN=PGRMC2 PE=1 SV=1 - [PGRC2_HUMAN]	Membrane	18.39	2	3	3	3	0					0					6.6281e+06	7.54921	18.39	3	3	223	23.8037	4.88135
J3QLE5	Small nuclear ribonucleoprotein-associated protein N (Fragment) OS=Homo sapiens GN=SNRPN PE=4 SV=1 - [J3QLE5_HUMAN]	Nucleus	18.34	8	3	3	6	0					0					4.01072e+06	2.91371	4.73	1	1	169	17.5353	9.99365
P63244	Guanine nucleotide-binding protein subunit beta-2-like 1 OS=Homo sapiens GN=GNB2L1 PE=1 SV=3 - [GBLP_HUMAN]	Cell membrane, Cell projection, Cytoplasm, Membrane, Nucleus	18.3	21	5	5	5	0		0			0		0			1.94758e+07	12.0381	18.3	5	5	317	35.0546	7.69385
P49773	Histidine triad nucleotide-binding protein 1 OS=Homo sapiens GN=HINT1 PE=1 SV=2 - [HINT1_HUMAN]	Cytoplasm, Nucleus	18.25	5	2	2	2	0					0					3.0234e+06	4.65985	18.25	2	2	126	13.7931	6.94678
E7EQG2	Eukaryotic initiation factor 4A-II OS=Homo sapiens GN=EIF4A2 PE=1 SV=1 - [E7EQG2_HUMAN]	Unclear	18.23	13	2	5	7	0		0			0					2.58452e+07	20.0875	18.23	5	7	362	41.2642	5.64307
P35579	Myosin-9 OS=Homo sapiens GN=MYH9 PE=1 SV=4 - [MYH9_HUMAN]	Cytoplasm, Cytoskeleton	18.01	6	24	27	50	2.05529e+06	33.5606	5.1	7	9	3.00638e+07	141.459	18.01	27	39	0		0			1960	226.392	5.60498
P22234	Multifunctional protein ADE2 OS=Homo sapiens GN=PAICS PE=1 SV=3 - [PUR6_HUMAN]	Cytoplasma, Extracellular, membrane	17.88	4	6	6	7	0		0			0		0			1.10498e+07	20.7129	17.88	6	7	425	47.0491	7.2251
F5H1S8	Malectin (Fragment) OS=Homo sapiens GN=MLEC PE=1 SV=1 - [F5H1S8_HUMAN]	endoplasmic reticulum	17.81	4	2	2	2	0					0					4.24369e+06	1.81065	17.81	2	2	146	16.7186	5.56689
B4DUR8	T-complex protein 1 subunit gamma OS=Homo sapiens GN=CCT3 PE=1 SV=1 - [B4DUR8_HUMAN]	Cytoplasm	17.8	6	7	7	10	0		0			0		0			1.8067e+07	29.028	17.8	7	10	500	55.6387	5.64307
M0QZC5	40S ribosomal protein S11 OS=Homo sapiens GN=RPS11 PE=1 SV=1 - [M0QZC5_HUMAN]	Cytoplasm	17.8	2	2	2	2	0					0					4.44382e+06	2.09573	8.47	1	1	118	13.9885	10.3159
P52815	39S ribosomal protein L12, mitochondrial OS=Homo sapiens GN=MRPL12 PE=1 SV=2 - [RM12_HUMAN]	Mitochondrion	17.68	2	3	3	3	0		0			0					1.41344e+07	8.1187	17.68	3	3	198	21.3346	8.86572
Q9P0L0	Vesicle-associated membrane protein-associated protein A OS=Homo sapiens GN=VAPA PE=1 SV=3 - [VAPA_HUMAN]	Cell junction, Cell membrane, Endoplasmic reticulum, Membrane, Nucleus, Tight junction	17.67	3	3	4	4	0		0			0		0			1.3166e+07	9.9491	17.67	4	4	249	27.8752	8.6167
J3QR09	Ribosomal protein L19 OS=Homo sapiens GN=RPL19 PE=1 SV=1 - [J3QR09_HUMAN]	Cytoplasm	17.62	4	4	4	7	0		0			0		0			8.77581e+06	2.5334	4.66	1	1	193	23.1201	11.4731
P30084	Enoyl-CoA hydratase, mitochondrial OS=Homo sapiens GN=ECHS1 PE=1 SV=4 - [ECHM_HUMAN]	Mitochondrion	17.59	1	3	3	4	0		0			0		0			9.81948e+06	14.3352	17.59	3	4	290	31.3671	8.07471
P18859	ATP synthase-coupling factor 6, mitochondrial OS=Homo sapiens GN=ATP5J PE=1 SV=1 - [ATP5J_HUMAN]	CF(0), Membrane, Mitochondrion, Mitochondrion inner membrane	17.59	3	1	1	1	0					1.05633e+07	4.24096	17.59	1	1	0					108	12.5796	9.5249
P60903	Protein S100-A10 OS=Homo sapiens GN=S100A10 PE=1 SV=2 - [S10AA_HUMAN]	Extracellular	17.53	1	1	1	7	0		0			9.22201e+06	6.70374	17.53	1	2	8.5176e+07	14.9037	17.53	1	5	97	11.1955	7.37158
P50990	T-complex protein 1 subunit theta OS=Homo sapiens GN=CCT8 PE=1 SV=4 - [TCPQ_HUMAN]	Cell projection, Cilium, Cytoplasm, Cytoskeleton	17.52	5	9	9	10	0					0		0			3.11935e+07	27.9914	17.52	9	10	548	59.5825	5.60498
B7Z6M1	Plastin-3 OS=Homo sapiens GN=PLS3 PE=1 SV=1 - [B7Z6M1_HUMAN]	Cytoplasm	17.44	8	6	8	8	0					0		0			1.24695e+07	21.2672	17.44	8	8	585	65.5908	6.30322
P62857	40S ribosomal protein S28 OS=Homo sapiens GN=RPS28 PE=1 SV=1 - [RS28_HUMAN]	Cytoplasm, Endoplasmic reticulum	17.39	1	1	1	2	0					0					5.02968e+07	5.08439	17.39	1	2	69	7.8362	10.6968
P42765	3-ketoacyl-CoA thiolase, mitochondrial OS=Homo sapiens GN=ACAA2 PE=1 SV=2 - [THIM_HUMAN]	Mitochondrion	17.38	2	4	4	4	0					0					8.74092e+06	8.47531	17.38	4	4	397	41.8976	8.08936
Q07955	Serine/arginine-rich splicing factor 1 OS=Homo sapiens GN=SRSF1 PE=1 SV=2 - [SRSF1_HUMAN]	Cytoplasm, Nucleus, Spliceosome	17.34	7	4	4	20	0		0			0		0			8.69307e+06	2.28324	4.03	1	1	248	27.7278	10.3599
O75369-2	Isoform 2 of Filamin-B OS=Homo sapiens GN=FLNB - [FLNB_HUMAN]	Cytoplasm, Cytoskeleton	17.3	12	28	31	38	0		0			0		0			1.64038e+07	105.243	17.3	31	38	2578	275.496	5.78271
G3V1B3	60S ribosomal protein L21 OS=Homo sapiens GN=RPL21 PE=1 SV=1 - [G3V1B3_HUMAN]	Cytoplasm	17.24	3	1	1	2	0					0					1.08641e+07	7.76588	17.24	1	2	87	9.88007	10.2866
P13796	Plastin-2 OS=Homo sapiens GN=LCP1 PE=1 SV=6 - [PLSL_HUMAN]	Cell junction, Cell membrane, Cell projection, Cytoplasm, Cytoskeleton, Membrane	17.22	6	6	8	13	0					0		0			1.75966e+07	40.6579	17.22	8	13	627	70.2439	5.42725
B4DGN5	Glutamate dehydrogenase OS=Homo sapiens GN=GLUD1 PE=1 SV=1 - [B4DGN5_HUMAN]	Mitochondrion	17.18	4	6	6	8	0		0			0		0			1.26929e+07	16.9957	17.18	6	8	425	46.5454	7.07861
P35241	Radixin OS=Homo sapiens GN=RDX PE=1 SV=1 - [RADI_HUMAN]	Cell membrane, Cell projection, Cytoplasm, Cytoskeleton, Membrane	17.15	10	4	8	11	0					0		0			2.42927e+07	30.1474	17.15	8	11	583	68.5214	6.3667
H3BPC4	SUMO-conjugating enzyme UBC9 (Fragment) OS=Homo sapiens GN=UBE2I PE=1 SV=2 - [H3BPC4_HUMAN]	Cell projection, Endoplasmic reticulum, Nucleus, Membrane	17.14	4	1	1	1	0					0					7.27532e+06	1.755	17.14	1	1	70	7.99403	9.71533
P61088	Ubiquitin-conjugating enzyme E2 N OS=Homo sapiens GN=UBE2N PE=1 SV=1 - [UBE2N_HUMAN]	Cytoplasm, Nucleus	17.11	6	2	2	3	0		0			0		0			1.17445e+07	9.44182	17.11	2	3	152	17.127	6.56592
P62633-2	Isoform 2 of Cellular nucleic acid-binding protein OS=Homo sapiens GN=CNBP - [CNBP_HUMAN]	Cytoplasm, Endoplasmic reticulum	17.06	8	2	2	2	0		0			0		0			3.2409e+06	7.41144	17.06	2	2	170	18.7292	7.7085
H0YDT6	Eukaryotic translation initiation factor 3 subunit F (Fragment) OS=Homo sapiens GN=EIF3F PE=1 SV=1 - [H0YDT6_HUMAN]	Unclear	17	4	1	1	1	0					0		0			6.86745e+06	4.28558	17	1	1	100	10.8007	5.80811
I3L3P7	40S ribosomal protein S15a OS=Homo sapiens GN=RPS15A PE=1 SV=1 - [I3L3P7_HUMAN]	Cytoplasm	17	7	2	2	3	0					0					8.34045e+06	4.38907	17	2	2	100	11.4702	10.1548
P61026	Ras-related protein Rab-10 OS=Homo sapiens GN=RAB10 PE=1 SV=1 - [RAB10_HUMAN]	Cell projection, Cytoplasm, Cytoplasmic vesicle, Endoplasmic reticulum, Endosome, Golgi apparatus, Membrane	17	65	1	3	4	0					0					1.87358e+07	5.34995	17	3	4	200	22.5266	8.38232
F8VPF3	Myosin light polypeptide 6 (Fragment) OS=Homo sapiens GN=MYL6 PE=1 SV=1 - [F8VPF3_HUMAN]	Cytoplasm	16.92	15	2	2	2	0		0			0					1.10014e+07	5.35021	16.92	2	2	130	14.4268	4.51318
P61956-2	Isoform 2 of Small ubiquitin-related modifier 2 OS=Homo sapiens GN=SUMO2 - [SUMO2_HUMAN]	Nucleus	16.9	8	1	1	1	0					0					2.26441e+07	2.53182	16.9	1	1	71	8.106	5.41455
P11940-2	Isoform 2 of Polyadenylate-binding protein 1 OS=Homo sapiens GN=PABPC1 - [PABP1_HUMAN]	Cytoplasm, Nucleus, Spliceosome	16.82	29	8	8	8	0		0			0		0			1.64907e+07	19.8399	16.82	8	8	547	61.142	9.0708
Q9HB71-3	Isoform 3 of Calcyclin-binding protein OS=Homo sapiens GN=CACYBP - [CYBP_HUMAN]	Cytoplasm, Nucleus	16.76	2	2	2	2	0		0			0		0			6.50748e+06	7.20043	16.76	2	2	185	21.2149	7.89893
K7EK07	Histone H3 (Fragment) OS=Homo sapiens GN=H3F3B PE=1 SV=1 - [K7EK07_HUMAN]	Chromosome, Nucleosome core, Nucleus	16.67	11	3	3	13	0					0		0			4.1217e+07	5.81701	16.67	3	3	132	14.9053	11.2974
P22692	Insulin-like growth factor-binding protein 4 OS=Homo sapiens GN=IGFBP4 PE=1 SV=2 - [IBP4_HUMAN]	Secreted	16.67	2	3	3	4	0					6.81265e+06	12.1572	16.67	3	4	0		0			258	27.9155	7.15186
Q68CR9	Aspartate--tRNA ligase, cytoplasmic OS=Homo sapiens GN=DKFZp781B11202 PE=1 SV=1 - [Q68CR9_HUMAN]	Cytoplasm	16.46	7	5	5	6	0		0			0		0			1.01127e+07	11.3642	16.46	5	6	401	45.7421	5.70654
Q04695	Keratin, type I cytoskeletal 17 OS=Homo sapiens GN=KRT17 PE=1 SV=2 - [K1C17_HUMAN]	Cytoplasm, Intermediate filament, Keratin	16.44	9	1	10	91	7.36966e+06	15.9398	9.95	4	5	1.24796e+08	28.3655	12.04	6	9	2.63161e+07	9.92323	7.41	4	4	432	48.076	5.021
P12956	X-ray repair cross-complementing protein 6 OS=Homo sapiens GN=XRCC6 PE=1 SV=2 - [XRCC6_HUMAN]	Chromosome, Nucleus	16.42	4	9	9	11	0		0			0		0			1.87534e+07	29.6724	16.42	9	11	609	69.7991	6.63916
Q01518	Adenylyl cyclase-associated protein 1 OS=Homo sapiens GN=CAP1 PE=1 SV=5 - [CAP1_HUMAN]	Cell membrane, Membrane	16.42	15	5	5	9	0					0		0			2.83257e+07	29.7155	16.42	5	9	475	51.8687	8.06006
B4DPJ8	T-complex protein 1 subunit zeta OS=Homo sapiens GN=CCT6A PE=1 SV=1 - [B4DPJ8_HUMAN]	Cytoplasm	16.4	5	6	6	7	0		0			0		0			1.29016e+07	22.3792	16.4	6	7	500	54.8328	6.43018
K7ER81	Synaptic vesicle membrane protein VAT-1 homolog (Fragment) OS=Homo sapiens GN=VAT1 PE=1 SV=1 - [K7ER81_HUMAN]	vesicle membrane	16.3	6	1	1	1	0					0		0			4.38088e+06	3.10154	16.3	1	1	92	9.89691	5.13525
P78385	Keratin, type II cuticular Hb3 OS=Homo sapiens GN=KRT83 PE=1 SV=2 - [KRT83_HUMAN]	Intermediate filament, Keratin	16.23	5	3	9	12	0		0			3.78647e+06	4.34446	5.07	2	2	9.91283e+06	24.1882	12.78	8	10	493	54.1605	5.64307
Q8NCW5-2	Isoform 2 of NAD(P)H-hydrate epimerase OS=Homo sapiens GN=APOA1BP - [NNRE_HUMAN]	Mitochondrion, Secreted	16.22	4	2	2	3	0		0			0		0			4.84239e+06	9.24829	16.22	2	3	185	20.4175	7.29834
Q09666	Neuroblast differentiation-associated protein AHNAK OS=Homo sapiens GN=AHNAK PE=1 SV=2 - [AHNK_HUMAN]	Nucleus	16.18	1	23	25	54	0		0			1.04755e+07	32.2796	8.35	10	13	9.36661e+06	13.4705	7.39	8	9	5890	628.699	6.15088
P50995-2	Isoform 2 of Annexin A11 OS=Homo sapiens GN=ANXA11 - [ANX11_HUMAN]	Cytoplasm, Cytoskeleton, Nucleus	16.1	4	7	7	8	0					0		0			9.28681e+06	20.2544	16.1	7	8	472	51.2096	7.66455
P30046	D-dopachrome decarboxylase OS=Homo sapiens GN=DDT PE=1 SV=3 - [DOPD_HUMAN]	Cytoplasm	16.1	6	2	2	2	0					0					6.98127e+06	4.15894	16.1	2	2	118	12.7037	7.29834
D6RAN4	60S ribosomal protein L9 (Fragment) OS=Homo sapiens GN=RPL9 PE=1 SV=2 - [D6RAN4_HUMAN]	Cytoplasm	16.02	5	2	2	5	0					0					1.56682e+07	12.3718	16.02	2	5	181	20.7623	10.1987
M0R0F0	40S ribosomal protein S5 (Fragment) OS=Homo sapiens GN=RPS5 PE=1 SV=1 - [M0R0F0_HUMAN]	Cytoplasm	16	4	3	3	8	0		0			0		0			7.9942e+06	6.8712	12	2	3	200	22.3768	9.5542
P04843	Dolichyl-diphosphooligosaccharide--protein glycosyltransferase subunit 1 OS=Homo sapiens GN=RPN1 PE=1 SV=1 - [RPN1_HUMAN]	Endoplasmic reticulum, Membrane	15.98	3	8	8	8	0		0			0		0			1.7898e+07	21.8805	15.98	8	8	607	68.5268	6.37939
P16403	Histone H1.2 OS=Homo sapiens GN=HIST1H1C PE=1 SV=2 - [H12_HUMAN]	Chromosome, Nucleus	15.96	5	6	6	118	1.09765e+06	1.85113	4.23	1	1	1.62875e+07	7.43634	15.96	3	3	3.88607e+07	25.0328	15.96	5	8	213	21.3517	10.9312
G5EA38	Chromosome 1 open reading frame 69 OS=Homo sapiens GN=IBA57 PE=1 SV=1 - [G5EA38_HUMAN]	obsolete	15.95	2	1	1	1	0					0		0			3.54258e+06	2.38392	15.95	1	1	163	17.5912	9.48096
P20042	Eukaryotic translation initiation factor 2 subunit 2 OS=Homo sapiens GN=EIF2S2 PE=1 SV=2 - [IF2B_HUMAN]	Cytoplasm	15.92	1	4	4	7	0		0			0					8.52782e+06	12.3553	13.51	3	4	333	38.3644	5.79541
J3QKR3	Proteasome subunit beta type-3 (Fragment) OS=Homo sapiens GN=PSMB3 PE=1 SV=1 - [J3QKR3_HUMAN]	obsolete	15.86	4	2	2	2	0					0		0			1.18028e+07	6.30492	15.86	2	2	145	16.1501	8.42627
B4DIZ2	Ubiquitin-conjugating enzyme E2 K OS=Homo sapiens GN=UBE2K PE=1 SV=1 - [B4DIZ2_HUMAN]	Cell projection, Nucleus	15.83	5	2	2	2	0					0					2.64527e+07	4.86694	15.83	2	2	139	15.8001	5.63037
Q7Z406	Myosin-14 OS=Homo sapiens GN=MYH14 PE=1 SV=2 - [MYH14_HUMAN]	Cytoplasm	15.79	8	22	24	38	0		0			3.92099e+07	125.402	15.79	24	38	0		0			1995	227.732	5.60498
H0YLR3	U2 small nuclear ribonucleoprotein A' (Fragment) OS=Homo sapiens GN=SNRPA1 PE=1 SV=1 - [H0YLR3_HUMAN]	Nucleus	15.73	3	1	1	2	0		0			0					9.75388e+06	2.37707	15.73	1	1	89	9.47188	8.47021
K7ELV6	Cold-inducible RNA-binding protein (Fragment) OS=Homo sapiens GN=CIRBP PE=1 SV=1 - [K7ELV6_HUMAN]	Cytoplasm	15.71	11	1	1	1	0		0			0					3.28497e+06	1.9923	15.71	1	1	70	7.78274	4.71631
F8W1K5	Protein canopy homolog 2 (Fragment) OS=Homo sapiens GN=CNPY2 PE=4 SV=1 - [F8W1K5_HUMAN]	Endoplasmic reticulum	15.69	4	1	1	1	0		0			0					8.62172e+06	2.66262	15.69	1	1	102	11.6546	4.56396
Q5TBR0	Sialic acid synthase (Fragment) OS=Homo sapiens GN=NANS PE=1 SV=1 - [Q5TBR0_HUMAN]	Cytoplasm	15.65	3	1	1	1	0					0					5.62391e+06	3.77253	15.65	1	1	115	12.3905	5.8335
Q12905	Interleukin enhancer-binding factor 2 OS=Homo sapiens GN=ILF2 PE=1 SV=2 - [ILF2_HUMAN]	Cytoplasm, Nucleus	15.64	2	4	4	6	0		0			0		0			6.04456e+06	17.5809	15.64	4	6	390	43.0352	5.26221
P05023-3	Isoform 3 of Sodium/potassium-transporting ATPase subunit alpha-1 OS=Homo sapiens GN=ATP1A1 - [AT1A1_HUMAN]	Cell membrane, Membrane	15.63	16	11	11	18	0					6.96694e+06	10.8777	5.85	4	4	2.9276e+07	39.5319	13.81	10	14	992	109.48	5.31299
P43487-2	Isoform 2 of Ran-specific GTPase-activating protein OS=Homo sapiens GN=RANBP1 - [RANG_HUMAN]	Cytoplasm, Nucleus	15.5	9	3	3	4	0		0			0					2.04659e+07	8.2774	15.5	3	4	200	23.2245	5.2876
P07910-3	Isoform 3 of Heterogeneous nuclear ribonucleoproteins C1/C2 OS=Homo sapiens GN=HNRNPC - [HNRPC_HUMAN]	Nucleus, Spliceosome	15.49	20	4	4	6	0		0			0		0			1.28738e+07	3.38729	5.31	1	1	226	25.2152	4.75439
B7Z9S8	Sodium/potassium-transporting ATPase subunit beta-1 OS=Homo sapiens GN=ATP1B1 PE=1 SV=1 - [B7Z9S8_HUMAN]	Membrane	15.38	5	3	3	3	0		0			4.78925e+06	2.90757	4.45	1	1	1.55627e+07	0	10.93	2	2	247	28.6095	7.59131
C9J0J7	Profilin-2 OS=Homo sapiens GN=PFN2 PE=1 SV=1 - [C9J0J7_HUMAN]	Cytoplasm	15.38	6	1	1	1	0					0					6.80447e+06	3.16293	15.38	1	1	91	9.83408	9.17334
P35613-3	Isoform 3 of Basigin OS=Homo sapiens GN=BSG - [BASI_HUMAN]	Cell membrane, Membrane	15.34	6	2	2	2	0					0					5.1383e+06	4.75832	15.34	2	2	176	19.4258	6.68311
P23284	Peptidyl-prolyl cis-trans isomerase B OS=Homo sapiens GN=PPIB PE=1 SV=2 - [PPIB_HUMAN]	Endoplasmic reticulum	15.28	1	4	4	7	0		0			0		0			3.43485e+07	15.5787	15.28	4	7	216	23.7275	9.40771
P40429	60S ribosomal protein L13a OS=Homo sapiens GN=RPL13A PE=1 SV=2 - [RL13A_HUMAN]	Cytoplasm	15.27	3	3	3	6	0					0		0			1.42259e+07	2.40578	5.42	1	1	203	23.5624	10.9312
B4E1D7	Pyridoxine-5'-phosphate oxidase OS=Homo sapiens GN=PNPO PE=1 SV=1 - [B4E1D7_HUMAN]	Cytoplasm, Nucleus	15.23	5	3	3	5	0		0			0					9.19594e+06	13.8133	15.23	3	5	243	27.8048	7.40088
P16401	Histone H1.5 OS=Homo sapiens GN=HIST1H1B PE=1 SV=3 - [H15_HUMAN]	Chromosome, Nucleus	15.04	1	5	5	53	0					4.35537e+06	2.79579	5.75	1	1	1.9236e+07	10.8592	10.62	3	4	226	22.5665	10.9165
P55060-3	Isoform 3 of Exportin-2 OS=Homo sapiens GN=CSE1L - [XPO2_HUMAN]	Cytoplasm, Nucleus	15.03	5	12	12	17	0		0			0		0			2.89266e+07	47.8237	15.03	12	17	945	107.709	5.8208
P27824	Calnexin OS=Homo sapiens GN=CANX PE=1 SV=2 - [CALX_HUMAN]	Endoplasmic reticulum, Membrane	15.03	13	7	7	17	0					4681902	2.61218	2.7	1	1	4.74733e+07	41.4234	15.03	7	16	592	67.5259	4.60205
P18206-2	Isoform 1 of Vinculin OS=Homo sapiens GN=VCL - [VINC_HUMAN]	Cell junction, Cell membrane, Cytoplasm, Cytoskeleton, Membrane	15.01	4	10	10	14	0		0			0		0			1.59373e+07	43.3262	15.01	10	14	1066	116.649	6.0874
P31948	Stress-induced-phosphoprotein 1 OS=Homo sapiens GN=STIP1 PE=1 SV=1 - [STIP1_HUMAN]	Cytoplasm, Nucleus	14.92	6	6	6	7	0		0			0		0			1.66456e+07	21.2436	14.92	6	7	543	62.5994	6.80029
H9KV75	Alpha-actinin-1 OS=Homo sapiens GN=ACTN1 PE=1 SV=1 - [H9KV75_HUMAN]	Cytoplasm	14.84	16	4	11	19	0		0			0		0			4.8929e+07	53.5936	14.84	11	19	822	94.7657	5.69385
P28074	Proteasome subunit beta type-5 OS=Homo sapiens GN=PSMB5 PE=1 SV=3 - [PSB5_HUMAN]	Cytoplasm, Nucleus, Proteasome	14.83	4	3	3	4	0		0			0					7.94035e+06	12.7179	14.83	3	4	263	28.4622	6.91748
P49411	Elongation factor Tu, mitochondrial OS=Homo sapiens GN=TUFM PE=1 SV=2 - [EFTU_HUMAN]	Mitochondrion	14.82	1	6	6	6	0		0			0		0			1.26704e+07	16.9284	14.82	6	6	452	49.5102	7.60596
P42704	Leucine-rich PPR motif-containing protein, mitochondrial OS=Homo sapiens GN=LRPPRC PE=1 SV=3 - [LPPRC_HUMAN]	Membrane, Mitochondrion, Nucleus	14.78	3	17	17	22	0		0			0		0			3.00198e+07	55.6769	14.78	17	22	1394	157.805	6.12549
M0QY80	Persulfide dioxygenase ETHE1, mitochondrial OS=Homo sapiens GN=ETHE1 PE=1 SV=1 - [M0QY80_HUMAN]	Mitochondrion, Nucleus	14.74	3	1	1	1	0		0			0		0			4.94233e+06	3.78667	14.74	1	1	95	10.6256	8.03076
Q9Y5L4	Mitochondrial import inner membrane translocase subunit Tim13 OS=Homo sapiens GN=TIMM13 PE=1 SV=1 - [TIM13_HUMAN]	Membrane, Mitochondrion, Mitochondrion inner membrane	14.74	1	1	1	4	0					5.17161e+06	4.59667	14.74	1	1	1.0604e+07	8.99778	14.74	1	2	95	10.493	8.17725
E9PL22	Hypoxia up-regulated protein 1 OS=Homo sapiens GN=HYOU1 PE=1 SV=1 - [E9PL22_HUMAN]	obsolete	14.73	8	10	10	15	0		0			0		0			1.21624e+07	45.6902	14.73	10	15	937	104.713	5.71924
P22626-2	Isoform A2 of Heterogeneous nuclear ribonucleoproteins A2/B1 OS=Homo sapiens GN=HNRNPA2B1 - [ROA2_HUMAN]	Cytoplasm, Nucleus, Secreted, Spliceosome	14.66	2	4	4	4	0		0			0		0			2.44263e+07	9.72581	14.66	4	4	341	35.9839	8.646
B4DHG0	Dihydrolipoyl dehydrogenase, mitochondrial OS=Homo sapiens GN=DLD PE=1 SV=1 - [B4DHG0_HUMAN]	Cell projection, Cilium, Cytoplasmic vesicle, Flagellum, Mitochondrion, Nucleus	14.63	4	5	5	7	0		0			0		0			7.89538e+06	20.3968	14.63	5	7	410	43.5596	7.03467
F5GWK5	PCTP-like protein (Fragment) OS=Homo sapiens GN=STARD10 PE=1 SV=1 - [F5GWK5_HUMAN]	Membrane	14.63	8	1	1	1	0					0					9.52989e+06	1.70819	14.63	1	1	82	9.47449	4.60205
P78386	Keratin, type II cuticular Hb5 OS=Homo sapiens GN=KRT85 PE=1 SV=1 - [KRT85_HUMAN]	Intermediate filament, Keratin	14.6	3	1	7	10	0		0			4.3632e+06	5.74873	6.11	2	3	8.68545e+06	13.8341	11.24	6	7	507	55.7665	6.55127
K7ENH2	Proteasome activator complex subunit 3 (Fragment) OS=Homo sapiens GN=PSME3 PE=1 SV=1 - [K7ENH2_HUMAN]	Cytoplasm, Nucleus	14.53	9	2	2	2	0					0					6.47142e+06	6.52084	14.53	2	2	179	20.5807	5.33838
P08107-2	Isoform 2 of Heat shock 70 kDa protein 1A/1B OS=Homo sapiens GN=HSPA1A - [HSP71_HUMAN]	obsolete	14.51	5	4	6	12	0					0		0			8.46298e+07	38.4978	14.51	6	12	586	63.8979	5.70654
P21964-2	Isoform Soluble of Catechol O-methyltransferase OS=Homo sapiens GN=COMT - [COMT_HUMAN]	Cell membrane, Cytoplasm, Membrane	14.48	6	2	2	3	0					0		0			8.03233e+06	10.5563	14.48	2	3	221	24.4334	5.32568
P62701	40S ribosomal protein S4, X isoform OS=Homo sapiens GN=RPS4X PE=1 SV=2 - [RS4X_HUMAN]	Cytoplasm	14.45	5	4	4	6	0					0		0			1.60093e+07	9.43681	14.45	4	4	263	29.5791	10.1548
F5H4D6	Ras GTPase-activating protein-binding protein 1 OS=Homo sapiens GN=G3BP1 PE=1 SV=1 - [F5H4D6_HUMAN]	obsolete	14.44	2	3	3	17	0		0			0		0			3.50893e+06	2.52273	4.58	1	1	284	31.4321	5.97314
B7Z2F4	T-complex protein 1 subunit delta OS=Homo sapiens GN=CCT4 PE=1 SV=1 - [B7Z2F4_HUMAN]	Cytoplasm	14.4	4	4	4	5	0					0		0			2.18667e+07	15.9897	14.4	4	5	389	42.2726	7.60596
P22314	Ubiquitin-like modifier-activating enzyme 1 OS=Homo sapiens GN=UBA1 PE=1 SV=3 - [UBA1_HUMAN]	Cytoplasm, Mitochondrion, Nucleus	14.37	7	10	10	17	0					0					1.41741e+07	54.074	14.37	10	17	1058	117.774	5.75732
P61019-2	Isoform 2 of Ras-related protein Rab-2A OS=Homo sapiens GN=RAB2A - [RAB2A_HUMAN]	Endoplasmic reticulum, Golgi apparatus, Membrane	14.36	5	2	2	2	0					0		0			1.02777e+07	5.7613	14.36	2	2	188	20.8343	6.11279
P52907	F-actin-capping protein subunit alpha-1 OS=Homo sapiens GN=CAPZA1 PE=1 SV=3 - [CAZA1_HUMAN]	Cytoplasm, Cytoskeleton	14.34	5	3	3	4	0		0			0					9.34497e+06	12.229	14.34	3	4	286	32.9023	5.69385
P34932	Heat shock 70 kDa protein 4 OS=Homo sapiens GN=HSPA4 PE=1 SV=4 - [HSP74_HUMAN]	Cytoplasm	14.29	1	9	9	13	0		0			0		0			2.30345e+07	40.3132	14.29	9	13	840	94.2712	5.18604
Q16851-2	Isoform 2 of UTP--glucose-1-phosphate uridylyltransferase OS=Homo sapiens GN=UGP2 - [UGPA_HUMAN]	Cytoplasm	14.29	9	5	5	7	0		0			0		0			1.14354e+07	20.5625	14.29	5	7	497	55.6421	7.88428
K7EMQ9	Eukaryotic translation initiation factor 3 subunit K (Fragment) OS=Homo sapiens GN=EIF3K PE=1 SV=1 - [K7EMQ9_HUMAN]	obsolete	14.29	5	1	2	3	0					0		0			4.93511e+07	7.38033	14.29	2	3	140	16.2982	6.88818
F8VY04	Adenylate kinase 2, mitochondrial OS=Homo sapiens GN=AK2 PE=1 SV=1 - [F8VY04_HUMAN]	Cell projection, Nucleus,Endoplasmic reticulum, Cytoplasm, Membrane, Mitochondrion	14.21	10	2	2	2	0		0			0		0			9.94114e+06	2.04964	14.21	2	2	190	21.2131	6.94678
C9J1E7	AP-1 complex subunit beta-1 (Fragment) OS=Homo sapiens GN=AP1B1 PE=1 SV=1 - [C9J1E7_HUMAN]	Membrane	14.19	16	5	5	7	0		0			0		0			5.77717e+06	22.149	14.19	5	7	578	65.2731	5.18604
P38117	Electron transfer flavoprotein subunit beta OS=Homo sapiens GN=ETFB PE=1 SV=3 - [ETFB_HUMAN]	Mitochondrion	14.12	3	3	3	3	0					0		0			6.17436e+06	4.97404	14.12	3	3	255	27.8262	8.104
H0YLF3	Beta-2-microglobulin form pI 5.3 (Fragment) OS=Homo sapiens GN=B2M PE=1 SV=1 - [H0YLF3_HUMAN]	MHC I, Secreted	14.08	3	1	1	2	0					4.34302e+06	3.06054	14.08	1	1	0					71	8.49315	5.14795
P01042-2	Isoform LMW of Kininogen-1 OS=Homo sapiens GN=KNG1 - [KNG1_HUMAN]	Secreted	14.05	3	4	4	5	0		0			6.44035e+06	14.8276	14.05	4	5	0					427	47.8527	6.65381
P05386	60S acidic ribosomal protein P1 OS=Homo sapiens GN=RPLP1 PE=1 SV=1 - [RLA1_HUMAN]	Cytoplasm, focal adhesion	14.04	1	1	1	2	0					0		0			1.12358e+07	6.01287	14.04	1	2	114	11.5067	4.32275
J3QQT2	60S ribosomal protein L17 (Fragment) OS=Homo sapiens GN=RPL17 PE=1 SV=1 - [J3QQT2_HUMAN]	Cytoplasm	14.04	9	2	2	3	0					0					8.99739e+06	3.16905	8.19	1	1	171	19.7734	10.0376
F8VQ14	T-complex protein 1 subunit beta OS=Homo sapiens GN=CCT2 PE=1 SV=1 - [F8VQ14_HUMAN]	Cytoplasm	13.94	4	4	4	6	0		0			0		0			1.03263e+07	16.2084	13.94	4	6	416	44.7846	6.53662
P01344	Insulin-like growth factor II OS=Homo sapiens GN=IGF2 PE=1 SV=1 - [IGF2_HUMAN]	Secreted	13.89	3	2	2	4	2.55168e+06	5.73744	8.89	1	2	1.54967e+07	5.70858	13.89	2	2	0					180	20.1273	9.31982
F8WCR1	60S ribosomal protein L3 OS=Homo sapiens GN=RPL3 PE=1 SV=1 - [F8WCR1_HUMAN]	Cytoplasm	13.89	4	2	2	2	0					0		0			1.01457e+07	4.69258	13.89	2	2	180	19.7554	9.94971
P20618	Proteasome subunit beta type-1 OS=Homo sapiens GN=PSMB1 PE=1 SV=2 - [PSB1_HUMAN]	Cytoplasm, Nucleus, Proteasome	13.69	1	3	3	4	0		0			0					6.20808e+06	6.32825	13.69	3	4	241	26.4724	8.1333
P03950	Angiogenin OS=Homo sapiens GN=ANG PE=1 SV=1 - [ANGI_HUMAN]	Cytoplasmic vesicle, Nucleus,secret, secretory vesicle lumen	13.61	1	2	2	2	1.50376e+06	2.61521	7.48	1	1	0					0		0			147	16.5394	9.64209
Q5H928	3-hydroxyacyl-CoA dehydrogenase type-2 OS=Homo sapiens GN=HSD17B10 PE=1 SV=1 - [Q5H928_HUMAN]	Cytoplasm	13.61	3	1	1	3	0		0			0					1.07212e+07	11.9001	13.61	1	3	169	17.2129	7.72314
H3BMH2	Ras-related protein Rab-11A (Fragment) OS=Homo sapiens GN=RAB11A PE=3 SV=1 - [H3BMH2_HUMAN]	Cytoplasm	13.55	8	2	2	2	0					0					7.70489e+06	4.3583	13.55	2	2	155	17.6571	8.33838
H0YK49	Electron transfer flavoprotein subunit alpha, mitochondrial OS=Homo sapiens GN=ETFA PE=1 SV=1 - [H0YK49_HUMAN]	Mitochondrion	13.54	7	2	2	2	0					0					7.27251e+06	4.92966	13.54	2	2	229	24.1448	8.66064
P07954-2	Isoform Cytoplasmic of Fumarate hydratase, mitochondrial OS=Homo sapiens GN=FH - [FUMH_HUMAN]	Chromosome, Cytoplasm, Mitochondrion, Nucleus	13.49	2	4	4	6	0		0			0		0			7.98729e+06	19.2971	13.49	4	6	467	50.1807	7.40088
E9PFT6	Hemoglobin subunit delta OS=Homo sapiens GN=HBD PE=1 SV=1 - [E9PFT6_HUMAN]	Secreted	13.48	10	2	2	3	0					3.03395e+07	2.54071	7.09	1	1	7.82141e+06	3.61462	13.48	2	2	141	15.4099	7.91357
P31947-2	Isoform 2 of 14-3-3 protein sigma OS=Homo sapiens GN=SFN - [1433S_HUMAN]	Cytoplasm, Nucleus, Secreted	13.43	2	1	3	5	0					0					8.18399e+07	12.8478	13.43	3	5	216	24.321	4.81787
Q9NTK5	Obg-like ATPase 1 OS=Homo sapiens GN=OLA1 PE=1 SV=2 - [OLA1_HUMAN]	Cytoplasm, Nucleus	13.38	5	4	4	7	0					0		0			1.09415e+07	25.1784	13.38	4	7	396	44.7153	7.81104
Q00610-2	Isoform 2 of Clathrin heavy chain 1 OS=Homo sapiens GN=CLTC - [CLH1_HUMAN]	Coated pit, Cytoplasm, Cytoplasmic vesicle, Cytoskeleton, Membrane	13.36	8	17	17	20	0		0			0		0			1.77165e+07	60.7086	13.36	17	20	1639	187.771	5.69385
P42126-2	Isoform 2 of Enoyl-CoA delta isomerase 1, mitochondrial OS=Homo sapiens GN=ECI1 - [ECI1_HUMAN]	Mitochondrion	13.33	4	3	3	5	0					0					1.14578e+07	14.9636	13.33	3	5	285	30.8763	8.89502
Q92688-2	Isoform 2 of Acidic leucine-rich nuclear phosphoprotein 32 family member B OS=Homo sapiens GN=ANP32B - [AN32B_HUMAN]	Cytoplasm, Nucleus	13.33	5	1	3	3	0					0					4.86541e+06	2.06273	13.33	3	3	195	22.2629	4.29736
H0YJ63	Activator of 90 kDa heat shock protein ATPase homolog 1 (Fragment) OS=Homo sapiens GN=AHSA1 PE=1 SV=1 - [H0YJ63_HUMAN]	Cytoplasm	13.33	5	1	1	2	0					0					6388769	3.76641	13.33	1	2	90	10.135	7.03467
P02545-2	Isoform C of Prelamin-A/C OS=Homo sapiens GN=LMNA - [LMNA_HUMAN]	Intermediate filament, Nucleus	13.29	12	7	7	10	0		0			0		0			2.81776e+06	9.63859	7.17	4	4	572	65.0956	6.84424
P11586	C-1-tetrahydrofolate synthase, cytoplasmic OS=Homo sapiens GN=MTHFD1 PE=1 SV=3 - [C1TC_HUMAN]	Cytoplasm	13.26	3	10	10	10	0					0		0			1.36589e+07	25.7972	13.26	10	10	935	101.495	7.29834
F5H223	Dynactin subunit 2 OS=Homo sapiens GN=DCTN2 PE=1 SV=1 - [F5H223_HUMAN]	obsolete	13.23	9	3	3	4	0					0		0			6.38655e+06	13.3244	13.23	3	4	378	41.6778	5.90967
P11166	Solute carrier family 2, facilitated glucose transporter member 1 OS=Homo sapiens GN=SLC2A1 PE=1 SV=2 - [GTR1_HUMAN]	Cell membrane, Membrane	13.21	2	5	6	11	0		0			6.06123e+06	4.28204	3.66	2	2	89754333	21.7848	13.21	6	9	492	54.0485	8.71924
B4E1C5	Histidine--tRNA ligase, cytoplasmic OS=Homo sapiens GN=HARS PE=1 SV=1 - [B4E1C5_HUMAN]	Cytoplasm	13.16	16	5	5	5	0		0			0		0			5.52784e+06	13.163	13.16	5	5	395	43.8512	5.09717
P26641	Elongation factor 1-gamma OS=Homo sapiens GN=EEF1G PE=1 SV=3 - [EF1G_HUMAN]	Cytoplasm, Extracellular, Nucleus, Membrane	13.04	2	6	6	9	0					0		0			3.67659e+07	22.4425	13.04	6	9	437	50.0871	6.66846
P00505	Aspartate aminotransferase, mitochondrial OS=Homo sapiens GN=GOT2 PE=1 SV=3 - [AATM_HUMAN]	Cell membrane, Membrane, Mitochondrion	13.02	2	4	4	4	0					0		0			2.02812e+07	13.9878	13.02	4	4	430	47.4873	9.01221
P62913-2	Isoform 2 of 60S ribosomal protein L11 OS=Homo sapiens GN=RPL11 - [RL11_HUMAN]	Cytoplasm, Nucleus	12.99	4	2	2	3	0					0					2.52001e+07	5.66475	12.99	2	2	177	20.1116	9.59814
H0YN26	Acidic leucine-rich nuclear phosphoprotein 32 family member A OS=Homo sapiens GN=ANP32A PE=1 SV=1 - [H0YN26_HUMAN]	Unclear	12.99	6	1	3	3	0					0					5.10861e+06	2.33561	12.99	3	3	177	19.9851	4.57666
P48163	NADP-dependent malic enzyme OS=Homo sapiens GN=ME1 PE=1 SV=1 - [MAOX_HUMAN]	Cytoplasm	12.94	3	5	5	6	0		0			0		0			9.678e+06	17.2291	12.94	5	6	572	64.1091	6.12549
Q13404	Ubiquitin-conjugating enzyme E2 variant 1 OS=Homo sapiens GN=UBE2V1 PE=1 SV=2 - [UB2V1_HUMAN]	Nucleus	12.93	11	2	2	2	0					0					3.19228e+07	4.028	12.93	2	2	147	16.4843	7.92822
P05091-2	Isoform 2 of Aldehyde dehydrogenase, mitochondrial OS=Homo sapiens GN=ALDH2 - [ALDH2_HUMAN]	Mitochondrion	12.77	4	5	5	5	0					0		0			6.48998e+06	9.10218	12.77	5	5	470	50.9568	6.20166
Q12792-4	Isoform 4 of Twinfilin-1 OS=Homo sapiens GN=TWF1 - [TWF1_HUMAN]	Cytoplasm, Cytoskeleton	12.7	4	2	2	2	0		0			0		0			5.50317e+06	5.31494	12.7	2	2	252	28.805	7.62061
K7EQA1	Programmed cell death protein 5 OS=Homo sapiens GN=PDCD5 PE=1 SV=1 - [K7EQA1_HUMAN]	Nucleus	12.64	2	1	1	1	0		0			0		0			7.21856e+06	3.0434	12.64	1	1	87	9.99825	8.99756
Q12864	Cadherin-17 OS=Homo sapiens GN=CDH17 PE=1 SV=3 - [CAD17_HUMAN]	Cell membrane, Membrane	12.62	4	8	8	11	0					4.72556e+06	2.26543	1.44	1	1	9.15362e+06	29.7544	11.18	7	10	832	92.1619	5.13525
O43760	Synaptogyrin-2 OS=Homo sapiens GN=SYNGR2 PE=1 SV=1 - [SNG2_HUMAN]	Cell junction, Cytoplasmic vesicle, Lipid droplet, Membrane, Synapse	12.5	6	3	3	3	0					0					9.1063e+06	7.57755	12.5	3	3	224	24.7941	4.94482
P28066	Proteasome subunit alpha type-5 OS=Homo sapiens GN=PSMA5 PE=1 SV=3 - [PSA5_HUMAN]	Cytoplasm, Nucleus, Proteasome	12.45	2	3	3	3	0					0					4.35134e+06	6.09263	12.45	3	3	241	26.3942	4.79248
Q16543	Hsp90 co-chaperone Cdc37 OS=Homo sapiens GN=CDC37 PE=1 SV=1 - [CDC37_HUMAN]	Cytoplasm	12.43	5	3	3	3	0					0		0			1.35844e+07	11.051	12.43	3	3	378	44.44	5.24951
C9K0U8	Single-stranded DNA-binding protein, mitochondrial (Fragment) OS=Homo sapiens GN=SSBP1 PE=1 SV=1 - [C9K0U8_HUMAN]	Mitochondrion	12.4	3	1	1	1	0		0			0					8.71924e+06	3.31663	12.4	1	1	121	14.1224	9.56885
H0YJB9	UPF0568 protein C14orf166 (Fragment) OS=Homo sapiens GN=C14orf166 PE=1 SV=1 - [H0YJB9_HUMAN]	Cytoplasm	12.4	3	1	1	3	0		0			0		0			9.10029e+06	10.3211	12.4	1	3	129	14.7166	5.60498
O43175	D-3-phosphoglycerate dehydrogenase OS=Homo sapiens GN=PHGDH PE=1 SV=4 - [SERA_HUMAN]	Cytoplasm, extracellular	12.38	2	6	6	6	0					0		0			7.54814e+06	16.3676	12.38	6	6	533	56.6144	6.7124
F5H3X9	Serine/threonine-protein phosphatase 2A 65 kDa regulatory subunit A alpha isoform OS=Homo sapiens GN=PPP2R1A PE=1 SV=1 - [F5H3X9_HUMAN]	obsolete	12.36	12	5	5	6	0		0			0		0			4.75319e+06	14.3593	12.36	5	6	534	59.1656	5.68115
P11169	Solute carrier family 2, facilitated glucose transporter member 3 OS=Homo sapiens GN=SLC2A3 PE=1 SV=1 - [GTR3_HUMAN]	Cell membrane, Cell projection, Membrane	12.3	6	4	5	8	0		0			0		0			6.14485e+07	19.3445	12.3	5	8	496	53.8893	7.1958
P00390-5	Isoform 4 of Glutathione reductase, mitochondrial OS=Homo sapiens GN=GSR - [GSHR_HUMAN]	Cytoplasm, Mitochondrion	12.27	8	4	4	4	0		0			0		0			8.61398e+06	10.4403	12.27	4	4	440	47.2372	8.74854
F2Z2V0	Copine-1 (Fragment) OS=Homo sapiens GN=CPNE1 PE=1 SV=1 - [F2Z2V0_HUMAN]	Nucleus	12.2	18	5	5	7	0					0		0			1.09708e+07	21.2603	12.2	5	7	533	58.5973	5.8335
Q96HE7	ERO1-like protein alpha OS=Homo sapiens GN=ERO1L PE=1 SV=2 - [ERO1A_HUMAN]	Endoplasmic reticulum, Membrane	12.18	7	5	5	5	0					0					1.09962e+07	12.6912	12.18	5	5	468	54.3581	5.68115
P30043	Flavin reductase (NADPH) OS=Homo sapiens GN=BLVRB PE=1 SV=3 - [BLVRB_HUMAN]	Cytoplasm	12.14	3	2	2	3	0		0			0					9.16338e+06	10.2305	12.14	2	3	206	22.1054	7.6499
Q8NC51-3	Isoform 3 of Plasminogen activator inhibitor 1 RNA-binding protein OS=Homo sapiens GN=SERBP1 - [PAIRB_HUMAN]	Cytoplasm, Nucleus	11.96	4	4	4	5	0		0			0					4.3389e+06	3.90379	4.07	1	1	393	43.1096	8.44092
O60506-4	Isoform 4 of Heterogeneous nuclear ribonucleoprotein Q OS=Homo sapiens GN=SYNCRIP - [HNRPQ_HUMAN]	Cytoplasm, Endoplasmic reticulum, Microsome, Nucleus, Spliceosome	11.95	6	3	5	6	0		0			0		0			1.76428e+07	10.7841	11.95	5	5	527	58.6993	7.56201
P00492	Hypoxanthine-guanine phosphoribosyltransferase OS=Homo sapiens GN=HPRT1 PE=1 SV=2 - [HPRT_HUMAN]	Cytoplasm	11.93	1	2	2	2	0		0			0		0			1.11277e+07	5.51989	11.93	2	2	218	24.5636	6.68311
H7C4H2	Signal recognition particle receptor subunit beta (Fragment) OS=Homo sapiens GN=SRPRB PE=1 SV=1 - [H7C4H2_HUMAN]	Unclear	11.88	2	1	1	1	0					0		0			4513209	3.867	11.88	1	1	160	17.6013	7.94287
K7EP16	Eukaryotic translation initiation factor 3 subunit G (Fragment) OS=Homo sapiens GN=EIF3G PE=1 SV=1 - [K7EP16_HUMAN]	nucleus	11.86	4	1	1	1	0					0					4.07018e+06	3.63614	11.86	1	1	118	13.2037	9.34912
A6NJA2	Ubiquitin carboxyl-terminal hydrolase OS=Homo sapiens GN=USP14 PE=1 SV=2 - [A6NJA2_HUMAN]	Cytoplasm	11.83	6	3	3	3	0		0			0		0			9.57025e+06	9.02277	11.83	3	3	448	51.0537	5.92236
P06744	Glucose-6-phosphate isomerase OS=Homo sapiens GN=GPI PE=1 SV=4 - [G6PI_HUMAN]	Cytoplasm, Secreted	11.83	6	5	5	13	0					0		0			3.27275e+07	44.113	11.83	5	13	558	63.1072	8.32373
H0YEN5	40S ribosomal protein S2 (Fragment) OS=Homo sapiens GN=RPS2 PE=1 SV=1 - [H0YEN5_HUMAN]	Cytoplasm	11.79	6	2	2	2	0					0		0			9.64814e+06	5.12285	11.79	2	2	195	21.1404	9.83252
Q13813-3	Isoform 3 of Spectrin alpha chain, non-erythrocytic 1 OS=Homo sapiens GN=SPTAN1 - [SPTN1_HUMAN]	Cytoplasm, Cytoskeleton	11.75	4	22	22	26	0		0			0		0			1.0204e+07	61.7862	11.75	22	26	2452	282.108	5.33838
Q9UQ80	Proliferation-associated protein 2G4 OS=Homo sapiens GN=PA2G4 PE=1 SV=3 - [PA2G4_HUMAN]	Cytoplasm, Nucleus	11.68	2	4	4	5	0		0			0		0			1.01471e+07	8.54686	11.68	4	5	394	43.7592	6.55127
B4DY66	SUMO-activating enzyme subunit 1 OS=Homo sapiens GN=SAE1 PE=1 SV=1 - [B4DY66_HUMAN]	Cytoplasm	11.63	3	1	1	1	0					0					9.33994e+06	3.6202	11.63	1	1	172	19.1398	5.31299
Q9NR31	GTP-binding protein SAR1a OS=Homo sapiens GN=SAR1A PE=1 SV=1 - [SAR1A_HUMAN]	Endoplasmic reticulum, Golgi apparatus	11.62	9	2	2	2	0		0			0		0			1.15182e+07	4.45448	11.62	2	2	198	22.3525	6.68311
Q00688	Peptidyl-prolyl cis-trans isomerase FKBP3 OS=Homo sapiens GN=FKBP3 PE=1 SV=1 - [FKBP3_HUMAN]	Nucleus	11.61	1	2	2	5	0					0		0			9.94282e+06	8.42303	11.61	2	3	224	25.1613	9.27588
F8VV32	Lysozyme C OS=Homo sapiens GN=LYZ PE=1 SV=1 - [F8VV32_HUMAN]	Lysosome	11.54	2	1	1	4	1.63442e+06	2.91005	11.54	1	1	5.05803e+06	5.47859	11.54	1	2	0					104	11.4807	9.0708
Q5JW30	Double-stranded RNA-binding protein Staufen homolog 1 OS=Homo sapiens GN=STAU1 PE=1 SV=1 - [Q5JW30_HUMAN]	Cytoplasm	11.54	6	5	5	9	0		0			0		0			1.63522e+06	1.73666	2.63	1	1	494	54.6745	9.51025
E7ETZ4	Basic leucine zipper and W2 domain-containing protein 2 (Fragment) OS=Homo sapiens GN=BZW2 PE=1 SV=1 - [E7ETZ4_HUMAN]	Unclear	11.52	9	4	4	5	0		0			0		0			5.32731e+06	12.715	11.52	4	5	408	46.8835	8.44092
H0YGT2	Cation-dependent mannose-6-phosphate receptor (Fragment) OS=Homo sapiens GN=M6PR PE=1 SV=1 - [H0YGT2_HUMAN]	Membrane	11.48	2	1	1	2	0					0					8.33081e+06	5.76287	11.48	1	2	122	13.3725	5.73193
G3V448	Thioredoxin-related transmembrane protein 1 OS=Homo sapiens GN=TMX1 PE=1 SV=1 - [G3V448_HUMAN]	Membrane	11.43	2	1	1	1	0		0			0					8.20936e+06	2.39266	11.43	1	1	105	11.904	4.41162
B4DRF4	Very-long-chain (3R)-3-hydroxyacyl-[acyl-carrier protein] dehydratase 3 OS=Homo sapiens GN=PTPLAD1 PE=1 SV=1 - [B4DRF4_HUMAN]	Endoplasmic reticulum, Membrane	11.4	6	2	2	3	0		0			0		0			7.67964e+06	8.64468	11.4	2	3	307	36.407	8.73389
Q9Y624	Junctional adhesion molecule A OS=Homo sapiens GN=F11R PE=1 SV=1 - [JAM1_HUMAN]	Cell junction, Cell membrane, Membrane, Tight junction	11.37	1	2	2	2	0					0					1.00948e+07	4.41032	11.37	2	2	299	32.5625	7.89893
Q5T123	SH3 domain-binding glutamic acid-rich-like protein 3 OS=Homo sapiens GN=SH3BGRL3 PE=1 SV=1 - [Q5T123_HUMAN]	Nucleus	11.36	2	1	1	1	0					0		0			3.15501e+06	2.22556	11.36	1	1	88	9.37476	9.36377
P17987	T-complex protein 1 subunit alpha OS=Homo sapiens GN=TCP1 PE=1 SV=1 - [TCPA_HUMAN]	Cytoplasm, Cytoskeleton	11.33	11	5	5	6	0		0			0		0			1.25553e+07	17.5704	11.33	5	6	556	60.3056	6.11279
I3L1I0	Glyoxalase domain-containing protein 4 (Fragment) OS=Homo sapiens GN=GLOD4 PE=1 SV=1 - [I3L1I0_HUMAN]	Cytoplasm	11.3	4	1	1	1	0					0					9.14705e+06	2.57105	11.3	1	1	115	12.8063	4.85596
I3L3Q7	Complement component 1 Q subcomponent-binding protein, mitochondrial (Fragment) OS=Homo sapiens GN=C1QBP PE=1 SV=1 - [I3L3Q7_HUMAN]	Mitochondrion	11.3	3	1	1	5	0					0					3.68939e+07	15.6156	11.3	1	5	177	19.9936	4.22119
H0YC23	Serine/threonine-protein phosphatase 2A catalytic subunit beta isoform (Fragment) OS=Homo sapiens GN=PPP2CB PE=4 SV=1 - [H0YC23_HUMAN]	Unclear	11.29	4	1	1	1	0					0					3.0505e+06	2.05868	11.29	1	1	124	13.8616	5.18604
Q86V81	THO complex subunit 4 OS=Homo sapiens GN=ALYREF PE=1 SV=3 - [THOC4_HUMAN]	Cytoplasm, Nucleus, Spliceosome	11.28	2	2	2	6	0					0					7.96793e+06	1.84956	4.28	1	1	257	26.8716	11.1509
Q12931-2	Isoform 2 of Heat shock protein 75 kDa, mitochondrial OS=Homo sapiens GN=TRAP1 - [TRAP1_HUMAN]	Membrane, Mitochondrion, Mitochondrion inner membrane	11.21	4	4	5	6	0		0			0		0			9.82392e+07	21.1413	11.21	5	6	651	74.2207	7.86963
Q7KZF4	Staphylococcal nuclease domain-containing protein 1 OS=Homo sapiens GN=SND1 PE=1 SV=1 - [SND1_HUMAN]	Cytoplasm, Nucleus	11.21	2	7	7	7	0		0			0		0			1.08983e+07	21.4551	11.21	7	7	910	101.934	7.1665
O94925-3	Isoform 3 of Glutaminase kidney isoform, mitochondrial OS=Homo sapiens GN=GLS - [GLSK_HUMAN]	Cytoplasm, Mitochondrion	11.2	6	4	4	6	0					0					9.94428e+06	15.4096	11.2	4	5	598	65.4179	7.88428
O75396	Vesicle-trafficking protein SEC22b OS=Homo sapiens GN=SEC22B PE=1 SV=4 - [SC22B_HUMAN]	Endoplasmic reticulum, Golgi apparatus, Membrane	11.16	1	2	2	2	0					0					2.65084e+06	5.27025	11.16	2	2	215	24.5775	6.91748
P06727	Apolipoprotein A-IV OS=Homo sapiens GN=APOA4 PE=1 SV=3 - [APOA4_HUMAN]	Chylomicron, HDL, Secreted	11.11	1	4	4	4	0		0			7.53962e+06	10.2561	11.11	4	4	0					396	45.3715	5.37646
Q92945	Far upstream element-binding protein 2 OS=Homo sapiens GN=KHSRP PE=1 SV=4 - [FUBP2_HUMAN]	Cytoplasm, Nucleus	11.11	5	6	6	6	0		0			0		0			1.27688e+07	17.3675	11.11	6	6	711	73.07	7.29834
O75874	Isocitrate dehydrogenase [NADP] cytoplasmic OS=Homo sapiens GN=IDH1 PE=1 SV=2 - [IDHC_HUMAN]	Cytoplasm, Peroxisome	11.11	2	3	4	4	0					0		0			1.00854e+07	10.3444	11.11	4	4	414	46.6295	7.00537
M0R0Y6	Heterogeneous nuclear ribonucleoprotein M OS=Homo sapiens GN=HNRNPM PE=1 SV=1 - [M0R0Y6_HUMAN]	Nucleus	11.11	7	1	1	1	0					0					2.92107e+06	2.38426	11.11	1	1	99	10.7324	8.60205
G3XAN4	Translocating chain-associated membrane protein 1 OS=Homo sapiens GN=TRAM1 PE=1 SV=1 - [G3XAN4_HUMAN]	Membrane	11.11	3	3	3	3	0					0					5.85648e+06	7.35448	11.11	3	3	288	33.4138	9.89111
P02774-2	Isoform 2 of Vitamin D-binding protein OS=Homo sapiens GN=GC - [VTDB_HUMAN]	Secreted	11.08	5	2	2	3	0		0			1.69678e+07	14.2193	11.08	2	3	0		0			352	39.5164	5.26221
H0YJC0	26S protease regulatory subunit 10B (Fragment) OS=Homo sapiens GN=PSMC6 PE=1 SV=1 - [H0YJC0_HUMAN]	Cytoplasm	11.07	5	2	2	4	0					0		0			5.41734e+06	13.026	11.07	2	4	262	29.6324	6.40479
Q00839-2	Isoform Short of Heterogeneous nuclear ribonucleoprotein U OS=Homo sapiens GN=HNRNPU - [HNRPU_HUMAN]	Centromere, Chromosome, Cytoplasm, Cytoskeleton, Kinetochore, Nucleus, Spliceosome	11.04	3	7	7	16	0		0			0		0			2.68155e+07	23.3335	9.8	6	8	806	88.9242	5.78271
O76003	Glutaredoxin-3 OS=Homo sapiens GN=GLRX3 PE=1 SV=2 - [GLRX3_HUMAN]	Cytoplasm	11.04	1	3	3	3	0					0		0			5.87798e+06	8.21951	11.04	3	3	335	37.4082	5.38916
F2Z393	Transaldolase OS=Homo sapiens GN=TALDO1 PE=1 SV=1 - [F2Z393_HUMAN]	Cytoplasm, Nucleus	11.01	2	3	3	3	0		0			0		0			1.37068e+07	7.56868	11.01	3	3	318	35.3065	8.96826
P40939	Trifunctional enzyme subunit alpha, mitochondrial OS=Homo sapiens GN=HADHA PE=1 SV=2 - [ECHA_HUMAN]	Mitochondrion	11.01	3	5	5	8	0		0			0		0			7.39526e+06	26.8641	11.01	5	8	763	82.9469	9.0415
P12273	Prolactin-inducible protein OS=Homo sapiens GN=PIP PE=1 SV=1 - [PIP_HUMAN]	Secreted	10.96	1	1	1	1	985010	3.96505	10.96	1	1	0					0					146	16.5618	8.04541
B4DFH3	Inorganic pyrophosphatase 2, mitochondrial OS=Homo sapiens GN=PPA2 PE=1 SV=1 - [B4DFH3_HUMAN]	Mitochondrion	10.89	11	1	2	2	0					0					1.89898e+07	4.25818	10.89	2	2	202	22.9556	5.8335
Q9Y2V2	Calcium-regulated heat stable protein 1 OS=Homo sapiens GN=CARHSP1 PE=1 SV=2 - [CHSP1_HUMAN]	Cytoplasm	10.88	1	1	1	1	0					0					4.74766e+06	2.42208	10.88	1	1	147	15.882	8.20654
F5H6P7	Protein mago nashi homolog 2 OS=Homo sapiens GN=MAGOHB PE=4 SV=1 - [F5H6P7_HUMAN]	Nucleus	10.78	5	1	1	1	0					0					3.34862e+06	1.74295	10.78	1	1	102	11.7912	5.51611
P46777	60S ribosomal protein L5 OS=Homo sapiens GN=RPL5 PE=1 SV=3 - [RL5_HUMAN]	Cytoplasm, Nucleus	10.77	2	3	3	5	0					0					7.61163e+06	3.77232	4.71	1	1	297	34.3407	9.71533
B4DT77	Annexin OS=Homo sapiens GN=ANXA7 PE=1 SV=1 - [B4DT77_HUMAN]	Membrane	10.71	3	3	3	3	0					0		0			5.37335e+06	9.41194	10.71	3	3	336	37.7809	7.18115
P51148	Ras-related protein Rab-5C OS=Homo sapiens GN=RAB5C PE=1 SV=2 - [RAB5C_HUMAN]	Cell membrane, Endosome, Membrane	10.65	18	2	2	2	0		0			0		0			8.05777e+06	4.85868	10.65	2	2	216	23.4678	8.41162
P62753	40S ribosomal protein S6 OS=Homo sapiens GN=RPS6 PE=1 SV=1 - [RS6_HUMAN]	Cytoplasm	10.44	3	3	3	5	0		0			0		0			20115730	4.80236	4.82	1	2	249	28.663	10.8433
B7Z3X4	Glucosamine-6-phosphate isomerase 1 OS=Homo sapiens GN=GNPDA1 PE=1 SV=1 - [B7Z3X4_HUMAN]	Cytoplasm	10.38	8	2	2	2	0		0			0					1.23832e+07	5.13511	10.38	2	2	212	24.0315	9.18799
C9IZG4	Protein CutA OS=Homo sapiens GN=CUTA PE=1 SV=1 - [C9IZG4_HUMAN]	Unclear	10.37	4	1	1	1	0					0		0			1.15184e+07	2.33799	10.37	1	1	135	14.3913	5.45264
Q96CT7	Coiled-coil domain-containing protein 124 OS=Homo sapiens GN=CCDC124 PE=1 SV=1 - [CC124_HUMAN]	Cytoplasm, Cytoskeleton	10.31	1	2	2	2	0					0		0			1.95954e+06	3.68152	10.31	2	2	223	25.8196	9.53955
Q96QK1	Vacuolar protein sorting-associated protein 35 OS=Homo sapiens GN=VPS35 PE=1 SV=2 - [VPS35_HUMAN]	Cytoplasm, Endosome, Membrane	10.3	1	6	6	7	0					0		0			8.56568e+06	20.1043	10.3	6	7	796	91.6489	5.49072
E9PLK3	Puromycin-sensitive aminopeptidase OS=Homo sapiens GN=NPEPPS PE=1 SV=1 - [E9PLK3_HUMAN]	Cytoplasm	10.27	15	8	8	9	0		0			0		0			1.18132e+07	21.8279	10.27	8	9	915	102.922	5.60498
Q9NPJ3-2	Isoform 2 of Acyl-coenzyme A thioesterase 13 OS=Homo sapiens GN=ACOT13 - [ACO13_HUMAN]	Cytoplasm, Cytoskeleton, Mitochondrion, Nucleus	10.26	2	1	1	1	0					0					6.77741e+06	2.43259	10.26	1	1	117	12.3585	8.49951
Q15185-2	Isoform 2 of Prostaglandin E synthase 3 OS=Homo sapiens GN=PTGES3 - [TEBP_HUMAN]	Cytoplasm	10.24	4	1	1	1	0		0			0		0			6.43137e+06	2.71146	10.24	1	1	127	14.8344	4.10693
G3XAM7	Catenin (Cadherin-associated protein), alpha 1, 102kDa, isoform CRA_a OS=Homo sapiens GN=CTNNA1 PE=1 SV=1 - [G3XAM7_HUMAN]	Cytoplasm, Golgi apparatus, Plasma Membrane	10.23	16	6	6	7	0		0			0		0			1.05212e+07	21.5382	10.23	6	7	841	92.6634	5.51611
B7Z7E9	Aspartate aminotransferase OS=Homo sapiens GN=GOT1 PE=1 SV=1 - [B7Z7E9_HUMAN]	Cytoplasm	10.2	2	3	3	3	0					0		0			6.05099e+06	7.50326	10.2	3	3	392	44.1193	8.07471
A6NMS2	Ribose-phosphate pyrophosphokinase 2 (Fragment) OS=Homo sapiens GN=PRPS2 PE=1 SV=2 - [A6NMS2_HUMAN]	Unclear	10.2	4	1	1	1	0					0					3.90523e+06	3.26978	10.2	1	1	147	16.1202	6.99072
O15260-3	Isoform 3 of Surfeit locus protein 4 OS=Homo sapiens GN=SURF4 - [SURF4_HUMAN]	Endoplasmic reticulum, Golgi apparatus	10.16	4	1	1	1	0		0			7.55199e+06	2.45177	10.16	1	1	0		0			128	14.8445	5.98584
P13010	X-ray repair cross-complementing protein 5 OS=Homo sapiens GN=XRCC5 PE=1 SV=3 - [XRCC5_HUMAN]	Chromosome, Nucleus	10.11	5	7	7	8	0		0			0		0			1.35744e+07	19.6362	10.11	7	8	732	82.6523	5.80811
Q4G0N4-3	Isoform 3 of NAD kinase 2, mitochondrial OS=Homo sapiens GN=NADK2 - [NAKD2_HUMAN]	Mitochondrion	10.04	4	2	2	2	0					0					3.82502e+06	7.29244	10.04	2	2	279	31.6961	6.68311
P04181	Ornithine aminotransferase, mitochondrial OS=Homo sapiens GN=OAT PE=1 SV=1 - [OAT_HUMAN]	Mitochondrion	10.02	2	3	3	5	0		0			0		0			1.32469e+07	18.859	10.02	3	5	439	48.5042	7.03467
P54136	Arginine--tRNA ligase, cytoplasmic OS=Homo sapiens GN=RARS PE=1 SV=2 - [SYRC_HUMAN]	Cytoplasm	10	5	5	5	5	0		0			0					5.91349e+06	13.7798	10	5	5	660	75.3309	6.68311
K7EQR9	Interleukin enhancer-binding factor 3 (Fragment) OS=Homo sapiens GN=ILF3 PE=1 SV=1 - [K7EQR9_HUMAN]	Cytoplasm	10	9	1	1	2	0					0					5.54924e+06	7.94778	10	1	2	180	19.5764	8.26514
Q13263-2	Isoform 2 of Transcription intermediary factor 1-beta OS=Homo sapiens GN=TRIM28 - [TIF1B_HUMAN]	Nucleus	9.96	5	5	5	6	0					0		0			1.53087e+07	20.6959	9.96	5	6	753	79.4235	5.98584
F5GYN4	Ubiquitin thioesterase OTUB1 OS=Homo sapiens GN=OTUB1 PE=1 SV=1 - [F5GYN4_HUMAN]	Cytoplasm	9.96	7	2	2	2	0					0					4.84859e+06	5.71817	9.96	2	2	241	28.033	5.2876
H0YKT8	Proteasome subunit beta type (Fragment) OS=Homo sapiens GN=PSMA4 PE=1 SV=2 - [H0YKT8_HUMAN]	Cytoplasm, Nucleus	9.94	11	2	2	2	0					0					1.39625e+07	5.03871	9.94	2	2	181	19.9491	6.75635
H7BZU1	Eukaryotic translation initiation factor 2 subunit 3 (Fragment) OS=Homo sapiens GN=EIF2S3 PE=1 SV=1 - [H7BZU1_HUMAN]	Unclear	9.84	2	1	1	1	0					0		0			4.68514e+06	3.02638	9.84	1	1	183	19.8162	9.0415
M0R080	DnaJ homolog subfamily B member 1 (Fragment) OS=Homo sapiens GN=DNAJB1 PE=1 SV=1 - [M0R080_HUMAN]	Nucleus	9.84	3	1	1	2	0					0		0			2.31462e+06	2.61287	9.84	1	1	183	20.4843	8.55811
D3YTB1	60S ribosomal protein L32 (Fragment) OS=Homo sapiens GN=RPL32 PE=1 SV=1 - [D3YTB1_HUMAN]	Cytoplasm	9.77	3	1	1	5	0					0					2.97787e+06	7.54382	9.77	1	2	133	15.6067	11.4438
H0YB39	Heterogeneous nuclear ribonucleoprotein H (Fragment) OS=Homo sapiens GN=HNRNPH1 PE=1 SV=1 - [H0YB39_HUMAN]	Nucleus	9.75	14	2	2	2	0		0			0					6.66708e+06	5.74938	9.75	2	2	277	30.4745	8.01611
P02751-10	Isoform 10 of Fibronectin OS=Homo sapiens GN=FN1 - [FINC_HUMAN]	Extracellular matrix, Secreted	9.74	20	13	13	18	0		0			3.72975e+07	59.4176	9.38	12	17	0		0			2176	239.476	5.88428
Q9Y230	RuvB-like 2 OS=Homo sapiens GN=RUVBL2 PE=1 SV=3 - [RUVB2_HUMAN]	Cytoplasm, Membrane, Nucleus	9.72	6	4	4	4	0		0			0					6.49164e+06	9.16997	9.72	4	4	463	51.1246	5.64307
Q9HDC9-2	Isoform 2 of Adipocyte plasma membrane-associated protein OS=Homo sapiens GN=APMAP - [APMAP_HUMAN]	Membrane	9.69	3	2	2	3	0		0			0		0			3.91333e+06	6.89654	9.69	2	3	289	32.1407	5.84619
P62906	60S ribosomal protein L10a OS=Homo sapiens GN=RPL10A PE=1 SV=2 - [RL10A_HUMAN]	Cytoplasm, Extracellular, Nucleus, Membrane	9.68	1	2	2	2	0		0			0					1.16299e+07	3.38277	5.99	1	1	217	24.8155	9.93506
Q9Y266	Nuclear migration protein nudC OS=Homo sapiens GN=NUDC PE=1 SV=1 - [NUDC_HUMAN]	Cytoplasm, Cytoskeleton, Microtubule, Nucleus	9.67	1	3	3	3	0		0			0		0			4.05356e+06	4.3764	9.67	3	3	331	38.2191	5.37646
P45974-2	Isoform Short of Ubiquitin carboxyl-terminal hydrolase 5 OS=Homo sapiens GN=USP5 - [UBP5_HUMAN]	Cytoplasm, Lysosome	9.58	2	6	6	7	0					0		0			1.01143e+07	19.7409	9.58	6	7	835	93.2484	5.08447
P28070	Proteasome subunit beta type-4 OS=Homo sapiens GN=PSMB4 PE=1 SV=4 - [PSB4_HUMAN]	Cytoplasm, Nucleus, Proteasome	9.47	1	2	2	2	0					0					5.68235e+06	4.70872	9.47	2	2	264	29.1855	5.97314
P47914	60S ribosomal protein L29 OS=Homo sapiens GN=RPL29 PE=1 SV=2 - [RL29_HUMAN]	Cytoplasm, Membrane	9.43	1	1	1	8	0					0		0			2.18568e+07	4.00228	9.43	1	1	159	17.7411	11.6636
R4GN98	Protein S100-A6 (Fragment) OS=Homo sapiens GN=S100A6 PE=1 SV=1 - [R4GN98_HUMAN]	Cytoplasm	9.41	2	1	1	6	1.3465e+06	2.13109	9.41	1	1	1.38804e+07	2.12015	9.41	1	1	6.59772e+06	2.3878	9.41	1	1	85	9.67506	5.45264
E1P5S2	RNA-binding protein 39 OS=Homo sapiens GN=RBM39 PE=1 SV=1 - [E1P5S2_HUMAN]	Nucleus	9.38	4	1	1	1	0		0			0		0			2.79106e+06	0	9.38	1	1	373	40.5155	6.32861
E9PP21	Cysteine and glycine-rich protein 1 OS=Homo sapiens GN=CSRP1 PE=1 SV=1 - [E9PP21_HUMAN]	Unclear	9.38	2	1	1	1	0		0			0		0			8.64783e+06	2.56352	9.38	1	1	160	16.9291	8.90967
O60701-2	Isoform 2 of UDP-glucose 6-dehydrogenase OS=Homo sapiens GN=UGDH - [UGDH_HUMAN]	Cytoplasm, Nucleus, extracellular	9.37	9	3	3	3	0		0			0		0			4.48805e+06	4.32053	9.37	3	3	427	47.5723	5.92236
P00491	Purine nucleoside phosphorylase OS=Homo sapiens GN=PNP PE=1 SV=2 - [PNPH_HUMAN]	Cytoplasm, Cytoskeleton	9.34	3	2	2	2	0					0		0			4.26203e+06	5.01802	9.34	2	2	289	32.0972	6.94678
P05455	Lupus La protein OS=Homo sapiens GN=SSB PE=1 SV=2 - [LA_HUMAN]	Nucleus	9.31	4	3	3	6	0		0			0		0			7.65964e+06	19.1528	9.31	3	6	408	46.8082	7.12256
F8WE72	Ribosome maturation protein SBDS OS=Homo sapiens GN=SBDS PE=1 SV=1 - [F8WE72_HUMAN]	Cytoplasm, extracellular, Nucleus	9.3	2	1	1	1	0					0		0			1.62935e+06	2.171	9.3	1	1	86	9.76306	8.73389
O15212	Prefoldin subunit 6 OS=Homo sapiens GN=PFDN6 PE=1 SV=1 - [PFD6_HUMAN]	Cytoplasm	9.3	1	1	1	1	0					0					7.17663e+06	3.11471	9.3	1	1	129	14.5738	8.88037
B1AKZ5	Astrocytic phosphoprotein PEA-15 OS=Homo sapiens GN=PEA15 PE=1 SV=1 - [B1AKZ5_HUMAN]	Cytoplasm, Nucleus	9.26	3	1	1	1	0		0			0					4.49219e+06	2.73072	9.26	1	1	108	12.5226	5.17334
Q9HAV7	GrpE protein homolog 1, mitochondrial OS=Homo sapiens GN=GRPEL1 PE=1 SV=2 - [GRPE1_HUMAN]	Mitochondrion	9.22	1	2	2	3	0		0			3.09711e+06	3.2885	5.07	1	1	3.19715e+06	4.81305	9.22	2	2	217	24.2639	8.11865
M0QXM3	Very-long-chain enoyl-CoA reductase (Fragment) OS=Homo sapiens GN=TECR PE=1 SV=2 - [M0QXM3_HUMAN]	obsolete	9.16	3	1	1	1	0		0			0					8.10715e+06	2.63274	9.16	1	1	131	14.9058	8.63135
Q16881-7	Isoform 7 of Thioredoxin reductase 1, cytoplasmic OS=Homo sapiens GN=TXNRD1 - [TRXR1_HUMAN]	Cytoplasm, Nucleus	9.11	26	3	3	3	0					0		0			4.70701e+06	7.41614	9.11	3	3	461	50.8419	6.62451
P51659	Peroxisomal multifunctional enzyme type 2 OS=Homo sapiens GN=HSD17B4 PE=1 SV=3 - [DHB4_HUMAN]	Peroxisome	9.1	8	5	5	5	0		0			0		0			6.99724e+06	15.1083	9.1	5	5	736	79.6363	8.83643
P00441	Superoxide dismutase [Cu-Zn] OS=Homo sapiens GN=SOD1 PE=1 SV=2 - [SODC_HUMAN]	Cytoplasm, Mitochondrion, Nucleus	9.09	1	1	1	6	0					1.77177e+07	3.38505	9.09	1	1	4.27944e+07	9.64705	9.09	1	3	154	15.9259	6.12549
Q99988	Growth/differentiation factor 15 OS=Homo sapiens GN=GDF15 PE=1 SV=3 - [GDF15_HUMAN]	Secreted	9.09	1	2	2	14	0					6.15816e+06	3.48636	5.19	1	1	0		0			308	34.1188	9.65674
P09972	Fructose-bisphosphate aldolase C OS=Homo sapiens GN=ALDOC PE=1 SV=2 - [ALDOC_HUMAN]	Cytoplasm, extracellular, mitochondrion	9.07	8	2	3	9	0					8.98552e+06	7.9355	6.32	1	2	5.96444e+07	24.8161	9.07	3	7	364	39.4312	6.87354
H0YD73	26S proteasome non-ATPase regulatory subunit 13 (Fragment) OS=Homo sapiens GN=PSMD13 PE=1 SV=1 - [H0YD73_HUMAN]	Cytoplasm	9.05	5	2	2	2	0		0			0					3.04775e+06	5.09441	9.05	2	2	221	25.0698	5.32568
H0YH58	Oligoribonuclease, mitochondrial (Fragment) OS=Homo sapiens GN=REXO2 PE=1 SV=1 - [H0YH58_HUMAN]	obsolete	9.01	9	1	1	1	0					0		0			8995525	2.54511	9.01	1	1	111	13.464	9.34912
O00231	26S proteasome non-ATPase regulatory subunit 11 OS=Homo sapiens GN=PSMD11 PE=1 SV=3 - [PSD11_HUMAN]	Cytoplasm, Nucleus, Proteasome	9	3	3	3	3	0		0			0		0			3.23096e+07	9.01784	9	3	3	422	47.434	6.48096
X1WI28	60S ribosomal protein L10 (Fragment) OS=Homo sapiens GN=RPL10 PE=1 SV=1 - [X1WI28_HUMAN]	Cytoplasm, Endoplasmic reticulum	9	8	2	2	2	0					0					4.39198e+06	4.65991	9	2	2	200	22.96	10.0083
Q9Y265	RuvB-like 1 OS=Homo sapiens GN=RUVBL1 PE=1 SV=1 - [RUVB1_HUMAN]	Cytoplasm, Cytoskeleton, Membrane, Nucleus	8.99	6	3	3	4	0		0			0					7.23717e+06	10.2928	8.99	3	4	456	50.1963	6.41748
P54709	Sodium/potassium-transporting ATPase subunit beta-3 OS=Homo sapiens GN=ATP1B3 PE=1 SV=1 - [AT1B3_HUMAN]	Cell membrane, Membrane	8.96	6	2	2	2	0					0		0			4.09963e+06	3.75667	8.96	2	2	279	31.4921	8.35303
P60953	Cell division control protein 42 homolog OS=Homo sapiens GN=CDC42 PE=1 SV=2 - [CDC42_HUMAN]	Cell membrane, Cytoplasm, Cytoskeleton, Membrane	8.9	2	1	1	3	0					0					1.78183e+07	8.95617	8.9	1	3	191	21.245	6.55127
Q8WXX5	DnaJ homolog subfamily C member 9 OS=Homo sapiens GN=DNAJC9 PE=1 SV=1 - [DNJC9_HUMAN]	Cell membrane, Cytoplasm, Membrane, Nucleus	8.85	1	2	2	2	0		0			0		0			3.37009e+06	4.19084	8.85	2	2	260	29.8911	5.73193
B1AHF3	NADH-cytochrome b5 reductase 3 membrane-bound form (Fragment) OS=Homo sapiens GN=CYB5R3 PE=1 SV=1 - [B1AHF3_HUMAN]	Mitochondrion	8.84	4	1	1	1	0					0					1.13998e+07	2.7571	8.84	1	1	147	16.6859	9.72998
P01857	Ig gamma-1 chain C region OS=Homo sapiens GN=IGHG1 PE=1 SV=1 - [IGHG1_HUMAN]	Cell membrane, Immunoglobulin, Membrane, Secreted	8.79	1	2	2	2	1.84872e+06	3.33709	5.15	1	1	0					0		0			330	36.0832	8.19189
H7BZN1	Choline-phosphate cytidylyltransferase A (Fragment) OS=Homo sapiens GN=PCYT1A PE=1 SV=1 - [H7BZN1_HUMAN]	Unclear	8.76	9	1	1	1	0					0		0			1.1078e+06	1.9495	8.76	1	1	137	15.7597	6.27783
D6RB89	Retinol-binding protein 2 (Fragment) OS=Homo sapiens GN=RBP2 PE=3 SV=1 - [D6RB89_HUMAN]	Membrane	8.74	2	1	1	1	0		0			0					1.19809e+06	2.0956	8.74	1	1	103	11.9468	4.88135
Q9Y2Q3-4	Isoform 4 of Glutathione S-transferase kappa 1 OS=Homo sapiens GN=GSTK1 - [GSTK1_HUMAN]	Peroxisome	8.74	3	1	1	1	0		0			0		0			7.48416e+06	3.6985	8.74	1	1	183	20.5245	6.53662
J3KT68	Transmembrane protein 97 OS=Homo sapiens GN=TMEM97 PE=1 SV=1 - [J3KT68_HUMAN]	Membrane	8.7	2	1	1	1	0		0			0		0			9.20111e+06	0	8.7	1	1	92	10.9688	7.97217
A2ABF4	Valine--tRNA ligase (Fragment) OS=Homo sapiens GN=VARS PE=1 SV=1 - [A2ABF4_HUMAN]	Lysosome	8.62	2	1	1	1	0					0					1.23486e+07	2.44627	8.62	1	1	174	18.1025	6.771
O43390-4	Isoform 4 of Heterogeneous nuclear ribonucleoprotein R OS=Homo sapiens GN=HNRNPR - [HNRPR_HUMAN]	Cytoplasm, Endoplasmic reticulum, Microsome, Nucleus, Spliceosome	8.6	6	2	4	5	0		0			0		0			9.64603e+06	9.24131	8.6	4	4	535	59.9158	9.15869
D6R9P3	Heterogeneous nuclear ribonucleoprotein A/B OS=Homo sapiens GN=HNRNPAB PE=1 SV=1 - [D6R9P3_HUMAN]	Nucleus	8.57	12	1	2	5	0		0			0		0			5.51829e+07	8.93474	8.57	2	3	280	30.284	7.91357
Q04941	Proteolipid protein 2 OS=Homo sapiens GN=PLP2 PE=1 SV=1 - [PLP2_HUMAN]	Membrane	8.55	1	1	1	1	0					0		0			1.19558e+07	2.36814	8.55	1	1	152	16.6797	7.23975
E9PI21	Estradiol 17-beta-dehydrogenase 12 (Fragment) OS=Homo sapiens GN=HSD17B12 PE=1 SV=1 - [E9PI21_HUMAN]	Membrane	8.54	2	1	1	2	0					0					5.54799e+06	3.91501	8.54	1	2	164	17.7042	4.79248
Q9BSE5	Agmatinase, mitochondrial OS=Homo sapiens GN=AGMAT PE=1 SV=2 - [SPEB_HUMAN]	Mitochondrion	8.52	1	1	1	1	0		0			0					8166442	3.1032	8.52	1	1	352	37.6362	7.59131
F5H6X6	Neutral alpha-glucosidase AB OS=Homo sapiens GN=GANAB PE=1 SV=1 - [F5H6X6_HUMAN]	Unclear	8.5	5	6	6	8	0					0		0			1.19177e+07	18.0453	8.5	6	7	847	96.1558	5.71924
C9JQ41	Coiled-coil domain-containing protein 58 OS=Homo sapiens GN=CCDC58 PE=1 SV=1 - [C9JQ41_HUMAN]	Cytoplasm	8.46	3	1	1	1	0					2827828	2.13003	8.46	1	1	0					130	15.2869	8.88037
P30740	Leukocyte elastase inhibitor OS=Homo sapiens GN=SERPINB1 PE=1 SV=1 - [ILEU_HUMAN]	Cytoplasm, Secreted	8.44	1	2	2	4	0		0			0		0			5.26179e+06	9.12847	8.44	2	4	379	42.7147	6.27783
B4DJV2	Citrate synthase OS=Homo sapiens GN=CS PE=1 SV=1 - [B4DJV2_HUMAN]	Mitochondrion	8.39	14	3	3	4	0		0			0		0			1.48526e+07	11.2447	8.39	3	4	453	50.3997	7.89893
A6PVX3	26S proteasome non-ATPase regulatory subunit 4 (Fragment) OS=Homo sapiens GN=PSMD4 PE=1 SV=1 - [A6PVX3_HUMAN]	Cytoplasm	8.37	5	1	1	1	0					0		0			4.007e+06	2.21593	8.37	1	1	203	21.7694	7.10791
P28072	Proteasome subunit beta type-6 OS=Homo sapiens GN=PSMB6 PE=1 SV=4 - [PSB6_HUMAN]	Cytoplasm, Nucleus, Proteasome	8.37	2	2	2	2	0					0					6.33241e+06	4.69536	8.37	2	2	239	25.3414	4.91943
B4DJP7	Small nuclear ribonucleoprotein Sm D3 OS=Homo sapiens GN=SNRPD3 PE=1 SV=1 - [B4DJP7_HUMAN]	Cytoplasm, Nucleus, Spliceosome	8.33	2	1	1	1	0		0			0					1.38647e+07	2.62796	8.33	1	1	120	13.2829	8.90967
F8VVM2	Phosphate carrier protein, mitochondrial OS=Homo sapiens GN=SLC25A3 PE=1 SV=1 - [F8VVM2_HUMAN]	Membrane	8.33	6	3	3	3	0					0		0			2.64545e+07	7.32104	8.33	3	3	324	36.1376	9.26123
P30049	ATP synthase subunit delta, mitochondrial OS=Homo sapiens GN=ATP5D PE=1 SV=2 - [ATPD_HUMAN]	CF(1), Membrane, Mitochondrion, Mitochondrion inner membrane	8.33	1	1	1	1	0					0		0			5.22949e+06	3.35696	8.33	1	1	168	17.4792	5.49072
G3V1N8	Vacuolar protein sorting 26 homolog A (Yeast), isoform CRA_a OS=Homo sapiens GN=VPS26A PE=1 SV=1 - [G3V1N8_HUMAN]	obsolete	8.33	5	1	1	1	0					0					6.66106e+06	2.52702	8.33	1	1	216	25.4904	8.45557
E9PLG2	26S protease regulatory subunit 6A (Fragment) OS=Homo sapiens GN=PSMC3 PE=1 SV=2 - [E9PLG2_HUMAN]	Cytoplasm	8.29	7	1	1	1	0		0			0					3.79685e+06	3.19868	8.29	1	1	193	21.5292	5.09717
O95831-2	Isoform 2 of Apoptosis-inducing factor 1, mitochondrial OS=Homo sapiens GN=AIFM1 - [AIFM1_HUMAN]	Cytoplasm, Membrane, Mitochondrion, Mitochondrion inner membrane, Nucleus	8.28	5	2	2	2	0					0		0			6.58595e+06	5.18968	8.28	2	2	326	35.6155	7.53271
Q9NZZ3	Charged multivesicular body protein 5 OS=Homo sapiens GN=CHMP5 PE=1 SV=1 - [CHMP5_HUMAN]	Cytoplasm, Endosome, Membrane	8.22	1	1	1	2	0					0					5.54395e+06	5.76467	8.22	1	2	219	24.5554	4.83057
P21912	Succinate dehydrogenase [ubiquinone] iron-sulfur subunit, mitochondrial OS=Homo sapiens GN=SDHB PE=1 SV=3 - [SDHB_HUMAN]	Mitochondrion, Mitochondrion inner membrane	8.21	1	2	2	2	0		0			7.12899e+06	4.17455	8.21	2	2	0		0			280	31.6088	8.76318
P14314-2	Isoform 2 of Glucosidase 2 subunit beta OS=Homo sapiens GN=PRKCSH - [GLU2B_HUMAN]	Endoplasmic reticulum	8.19	3	3	3	5	0		0			0	2.44655	2.48	1	1	1.1308e+07	8.96302	8.19	3	3	525	59.1407	4.42432
E7ERI3	Threonine--tRNA ligase, cytoplasmic OS=Homo sapiens GN=TARS PE=1 SV=1 - [E7ERI3_HUMAN]	obsolete	8.14	4	4	4	4	0		0			0					8.14471e+06	9.91858	8.14	4	4	602	70.3318	8.55811
A2A2M0	Regulation of nuclear pre-mRNA domain-containing protein 1B (Fragment) OS=Homo sapiens GN=RPRD1B PE=1 SV=1 - [A2A2M0_HUMAN]	Nucleus	8.12	2	1	1	1	0					0		0			7.02668e+06	2.64409	8.12	1	1	197	22.1144	4.93213
H7C1D4	Translin (Fragment) OS=Homo sapiens GN=TSN PE=1 SV=1 - [H7C1D4_HUMAN]	Nucleus	8.11	3	1	1	1	0					0					1.25819e+07	3.66377	8.11	1	1	185	21.107	7.1958
C9JA28	Translocon-associated protein subunit gamma OS=Homo sapiens GN=SSR3 PE=1 SV=1 - [C9JA28_HUMAN]	Membrane	8.05	3	1	1	1	0					0					7.89125e+06	2.7248	8.05	1	1	174	20.1485	9.43701
Q9NRP0	Oligosaccharyltransferase complex subunit OSTC OS=Homo sapiens GN=OSTC PE=1 SV=1 - [OSTC_HUMAN]	Endoplasmic reticulum, Membrane	8.05	2	1	1	2	0					0					6.05694e+06	6.22847	8.05	1	2	149	16.8178	9.12939
Q5SRN7	HLA class I histocompatibility antigen, A-68 alpha chain OS=Homo sapiens GN=HLA-A PE=1 SV=2 - [Q5SRN7_HUMAN]	Membrane	8.03	38	1	1	2	0		0			0		0			4.81988e+06	5.78233	8.03	1	2	299	34.1897	5.66846
Q13177	Serine/threonine-protein kinase PAK 2 OS=Homo sapiens GN=PAK2 PE=1 SV=3 - [PAK2_HUMAN]	Cytoplasm, Membrane, Nucleus	8.02	10	3	3	3	0					0		0			1.51556e+06	3.03018	6.3	2	2	524	58.0059	5.96045
E9PKG1	Protein arginine N-methyltransferase 1 OS=Homo sapiens GN=PRMT1 PE=1 SV=1 - [E9PKG1_HUMAN]	Unclear	8	10	2	2	2	0		0			0					4.17036e+06	4.95667	8	2	2	325	37.6848	6.15088
P49327	Fatty acid synthase OS=Homo sapiens GN=FASN PE=1 SV=3 - [FAS_HUMAN]	Cytoplasm	8	4	15	15	19	0		0			0		0			1.30389e+07	48.3733	8	15	19	2511	273.254	6.44287
D6RJD1	Clathrin light chain B (Fragment) OS=Homo sapiens GN=CLTB PE=1 SV=1 - [D6RJD1_HUMAN]	Coated pit,clathrin coat of coated pit,Membrane	8	3	1	1	1	0					4.34171e+06	2.53102	8	1	1	0					125	13.07	4.29736
D6R937	Endothelial monocyte-activating polypeptide 2 (Fragment) OS=Homo sapiens GN=AIMP1 PE=1 SV=1 - [D6R937_HUMAN]	Cytoplasm	8	3	1	1	2	0					0					4.47197e+06	2.47234	8	1	1	150	16.568	9.26123
E9PMJ3	Ribonuclease inhibitor (Fragment) OS=Homo sapiens GN=RNH1 PE=1 SV=1 - [E9PMJ3_HUMAN]	Cytoplasm, Nucleus	7.94	4	1	1	1	0					0					3.40611e+06	3.13069	7.94	1	1	189	20.4623	4.729
B5AK60	Multidrug resistance protein 1 OS=Homo sapiens GN=ABCB1 PE=1 SV=1 - [B5AK60_HUMAN]	Cell membrane, Membrane	7.89	2	6	6	7	0		0			0		0			6.33708e+06	25.2247	7.89	6	7	1216	133.948	8.96826
P14174	Macrophage migration inhibitory factor OS=Homo sapiens GN=MIF PE=1 SV=4 - [MIF_HUMAN]	Cytoplasm, Secreted	7.83	1	1	1	2	0					6152328	2.28263	7.83	1	1	4.7673e+07	2.85621	7.83	1	1	115	12.4682	7.88428
C9J9W2	LIM and SH3 domain protein 1 (Fragment) OS=Homo sapiens GN=LASP1 PE=1 SV=1 - [C9J9W2_HUMAN]	Cytoplasm, Extracellular	7.83	4	1	1	2	0					0					18952785	5.31146	7.83	1	2	166	18.9683	9.01221
P48643-2	Isoform 2 of T-complex protein 1 subunit epsilon OS=Homo sapiens GN=CCT5 - [TCPE_HUMAN]	Cytoplasm, Cytoskeleton	7.81	5	4	4	4	0		0			0		0			4.45371e+06	7.06814	7.81	4	4	448	49.4948	6.18896
P46940	Ras GTPase-activating-like protein IQGAP1 OS=Homo sapiens GN=IQGAP1 PE=1 SV=1 - [IQGA1_HUMAN]	Cell membrane, Cytoplasm, Membrane, Nucleus	7.79	3	10	10	14	0		0			0		0			6.5201e+06	41.2602	7.79	10	14	1657	189.134	6.48096
Q9UHV9	Prefoldin subunit 2 OS=Homo sapiens GN=PFDN2 PE=1 SV=1 - [PFD2_HUMAN]	Cytoplasm, Mitochondrion, Nucleus	7.79	1	1	1	1	0					0					8.15378e+06	3.46641	7.79	1	1	154	16.6376	6.58057
Q9Y490	Talin-1 OS=Homo sapiens GN=TLN1 PE=1 SV=3 - [TLN1_HUMAN]	Cell junction, Cell membrane, Cell projection, Cytoplasm, Cytoskeleton, Membrane	7.75	4	12	12	15	0		0			0		0			8.2398e+06	51.9799	7.75	12	15	2541	269.599	6.07471
Q5T0D2	UMP-CMP kinase OS=Homo sapiens GN=CMPK1 PE=1 SV=1 - [Q5T0D2_HUMAN]	Nucleus	7.69	2	1	1	1	0		0			0		0			3.72631e+06	2.89811	7.69	1	1	169	18.9668	8.88037
P49006	MARCKS-related protein OS=Homo sapiens GN=MARCKSL1 PE=1 SV=2 - [MRP_HUMAN]	Cell membrane, Cytoplasm, Cytoskeleton, Membrane	7.69	1	1	1	3	0					0	2.9354	7.69	1	1	3.5592e+06	2.4048	7.69	1	1	195	19.5172	4.66553
Q5QNZ2	ATP synthase F(0) complex subunit B1, mitochondrial OS=Homo sapiens GN=ATP5F1 PE=1 SV=1 - [Q5QNZ2_HUMAN]	Membrane	7.69	2	1	1	2	0					0		0			4.29452e+06	2.69635	7.69	1	2	195	22.2608	9.26123
O14493	Claudin-4 OS=Homo sapiens GN=CLDN4 PE=1 SV=1 - [CLD4_HUMAN]	Cell junction, Cell membrane, Membrane, Tight junction	7.66	4	1	1	2	0		0			0		0			9.76883e+06	6.76054	7.66	1	2	209	22.0624	8.04541
C9J7B7	26S proteasome non-ATPase regulatory subunit 6 (Fragment) OS=Homo sapiens GN=PSMD6 PE=1 SV=1 - [C9J7B7_HUMAN]	Cytoplasm	7.64	6	1	1	1	0		0			0		0			4.663e+06	2.14308	7.64	1	1	144	16.5541	4.65283
F8W7Q4	Protein FAM162A OS=Homo sapiens GN=FAM162A PE=1 SV=1 - [F8W7Q4_HUMAN]	Membrane	7.64	2	1	1	1	0					0					7.13466e+06	2.08948	7.64	1	1	144	16.5047	9.77393
U3KQB1	7-methylguanosine phosphate-specific 5'-nucleotidase (Fragment) OS=Homo sapiens GN=NT5C3B PE=1 SV=1 - [U3KQB1_HUMAN]	Cytoplasm	7.62	4	1	1	4	0		0			0		0			2.1032e+07	2.06667	7.62	1	1	105	12.0011	6.93213
O75083	WD repeat-containing protein 1 OS=Homo sapiens GN=WDR1 PE=1 SV=4 - [WDR1_HUMAN]	Cell junction, Cell projection, Cytoplasm, Cytoskeleton	7.59	3	3	3	4	0		0			0					1.07456e+07	8.11944	7.59	3	4	606	66.1519	6.65381
Q8WY22	BRI3-binding protein OS=Homo sapiens GN=BRI3BP PE=1 SV=1 - [BRI3B_HUMAN]	Membrane, Mitochondrion, Mitochondrion outer membrane	7.57	1	1	1	1	0					0					4.71224e+06	3.29865	7.57	1	1	251	27.8178	9.43701
Q9UBS4	DnaJ homolog subfamily B member 11 OS=Homo sapiens GN=DNAJB11 PE=1 SV=1 - [DJB11_HUMAN]	Endoplasmic reticulum	7.54	2	2	2	2	0		0			0					5.8236e+06	5.96687	7.54	2	2	358	40.4886	6.17627
A6NHH0	Prostaglandin E synthase 2 truncated form OS=Homo sapiens GN=PTGES2 PE=1 SV=2 - [A6NHH0_HUMAN]	Unclear	7.53	3	1	1	1	0		0			0		0			3.24727e+06	3.39834	7.53	1	1	186	21.3237	6.69775
H3BM89	60S ribosomal protein L4 OS=Homo sapiens GN=RPL4 PE=1 SV=1 - [H3BM89_HUMAN]	Cytoplasm	7.51	3	2	2	3	0		0			0		0			2.21937e+07	6.89533	4.2	1	2	333	37.6332	11.0337
H7C285	Tetraspanin-15 (Fragment) OS=Homo sapiens GN=TSPAN15 PE=4 SV=1 - [H7C285_HUMAN]	Membrane	7.5	2	1	1	1	0					0					1.37199e+06	2.45658	7.5	1	1	160	18.2069	5.09717
P30086	Phosphatidylethanolamine-binding protein 1 OS=Homo sapiens GN=PEBP1 PE=1 SV=3 - [PEBP1_HUMAN]	Cytoplasm	7.49	1	1	1	1	0					0					3.1977e+07	3.75462	7.49	1	1	187	21.0437	7.53271
H0YEX6	Mitogen-activated protein kinase 3 (Fragment) OS=Homo sapiens GN=MAPK3 PE=1 SV=1 - [H0YEX6_HUMAN]	Cytoplasm	7.44	8	1	1	1	0		0			0					3.91058e+06	0	7.44	1	1	121	13.8331	4.88135
P49591	Serine--tRNA ligase, cytoplasmic OS=Homo sapiens GN=SARS PE=1 SV=3 - [SYSC_HUMAN]	Cytoplasm, Nucleus	7.39	2	2	2	2	0					0		0			4.81027e+06	6.19714	7.39	2	2	514	58.7401	6.43018
E5RJR5	S-phase kinase-associated protein 1 OS=Homo sapiens GN=SKP1 PE=1 SV=1 - [E5RJR5_HUMAN]	Cytoplasm	7.36	2	1	1	2	0					0					1.22906e+07	6.66147	7.36	1	2	163	18.7083	4.70361
Q9UBQ7	Glyoxylate reductase/hydroxypyruvate reductase OS=Homo sapiens GN=GRHPR PE=1 SV=1 - [GRHPR_HUMAN]	Cytoplasm, Extracellular	7.32	2	1	1	1	0		0			0		0			4.18534e+06	3.49121	7.32	1	1	328	35.6457	7.38623
C9JCJ5	Nicotinate-nucleotide pyrophosphorylase [carboxylating] (Fragment) OS=Homo sapiens GN=QPRT PE=1 SV=4 - [C9JCJ5_HUMAN]	Cytoplasm	7.32	2	1	1	1	0					0					4.28651e+06	2.53634	7.32	1	1	164	16.9529	7.82568
Q92973-2	Isoform 2 of Transportin-1 OS=Homo sapiens GN=TNPO1 - [TNPO1_HUMAN]	Cytoplasm, Nucleus	7.3	7	5	5	5	0		0			0		0			9.43409e+06	13.7006	7.3	5	5	890	101.244	4.95752
H3BVI7	Cadherin-1 OS=Homo sapiens GN=CDH1 PE=1 SV=1 - [H3BVI7_HUMAN]	Membrane	7.25	4	4	4	47	7.78282e+06	10.608	7.25	4	4	7.76713e+07	12.933	7.25	3	5	0		0			414	45.4919	5.68115
P39656	Dolichyl-diphosphooligosaccharide--protein glycosyltransferase 48 kDa subunit OS=Homo sapiens GN=DDOST PE=1 SV=4 - [OST48_HUMAN]	Endoplasmic reticulum, Membrane	7.24	3	3	3	3	0		0			0		0			1.24801e+07	8.57797	7.24	3	3	456	50.769	6.55127
O00264	Membrane-associated progesterone receptor component 1 OS=Homo sapiens GN=PGRMC1 PE=1 SV=3 - [PGRC1_HUMAN]	Endoplasmic reticulum, Membrane, Microsome	7.18	1	1	1	1	0					0					1.39202e+07	2.45341	7.18	1	1	195	21.6578	4.70361
M0R301	Mitochondrial import inner membrane translocase subunit TIM44 (Fragment) OS=Homo sapiens GN=TIMM44 PE=1 SV=1 - [M0R301_HUMAN]	Mitochondrion	7.14	3	1	1	1	0					0					1.93698e+07	2.34704	7.14	1	1	126	14.4025	9.89111
G3V5Q1	DNA-(apurinic or apyrimidinic site) lyase (Fragment) OS=Homo sapiens GN=APEX1 PE=1 SV=1 - [G3V5Q1_HUMAN]	Cytoplasm, Mitochondrion, Nucleus	7.02	3	1	1	2	0					0		0			1.19095e+07	6.56418	7.02	1	2	242	27.1079	8.76318
A6NKB8	Aminopeptidase B OS=Homo sapiens GN=RNPEP PE=1 SV=1 - [A6NKB8_HUMAN]	extracellular space	6.87	2	3	3	3	0		0			0		0			4776095	6.88232	6.87	3	3	611	68.1253	6.01123
P49207	60S ribosomal protein L34 OS=Homo sapiens GN=RPL34 PE=1 SV=3 - [RL34_HUMAN]	Cytoplasm, Endoplasmic reticulum	6.84	1	1	1	3	0		0			9.16083e+06	2.22957	6.84	1	1	8.21502e+06	2.31417	6.84	1	1	117	13.2845	11.4731
K7ENG2	Splicing factor U2AF 65 kDa subunit OS=Homo sapiens GN=U2AF2 PE=1 SV=1 - [K7ENG2_HUMAN]	Nucleus	6.84	3	1	1	2	0					0					7.97794e+06	9.28393	6.84	1	2	307	33.8799	5.03369
B4DSZ6	Isocitrate dehydrogenase [NADP], mitochondrial OS=Homo sapiens GN=IDH2 PE=1 SV=1 - [B4DSZ6_HUMAN]	Mitochondrion	6.83	4	1	2	2	0					4.06067e+06	3.01806	4.04	1	1	11554532	2.22695	2.8	1	1	322	36.1481	8.38232
Q9ULC5-4	Isoform 3 of Long-chain-fatty-acid--CoA ligase 5 OS=Homo sapiens GN=ACSL5 - [ACSL5_HUMAN]	Endoplasmic reticulum, Membrane, Mitochondrion, Mitochondrion outer membrane	6.83	15	3	3	3	0					0		0			4.83911e+06	9.18161	6.83	3	3	659	73.2307	7.06396
E7EX53	Ribosomal protein L15 (Fragment) OS=Homo sapiens GN=RPL15 PE=1 SV=1 - [E7EX53_HUMAN]	Cytoplasm	6.77	4	1	1	1	0					0					8042711	1.71743	6.77	1	1	133	15.7125	11.0044
K7EL99	Tubulin-folding cofactor B (Fragment) OS=Homo sapiens GN=TBCB PE=1 SV=2 - [K7EL99_HUMAN]	unclear	6.77	5	1	1	1	0					0					1.00477e+07	0	6.77	1	1	133	14.5512	6.52197
C9J363	Programmed cell death 10, isoform CRA_b OS=Homo sapiens GN=PDCD10 PE=1 SV=1 - [C9J363_HUMAN]	Cytoplasm	6.71	3	1	1	1	0		0			0					3.87192e+06	2.98008	6.71	1	1	149	17.5233	9.18799
O76013-2	Isoform 2 of Keratin, type I cuticular Ha6 OS=Homo sapiens GN=KRT36 - [KRT36_HUMAN]	Intermediate filament, Keratin	6.71	3	1	3	32	0		0			0		0			2.07488e+07	7.20414	6.71	3	3	417	47.4546	4.80518
P55957	BH3-interacting domain death agonist OS=Homo sapiens GN=BID PE=1 SV=1 - [BID_HUMAN]	Cytoplasm, Membrane, Mitochondrion, Mitochondrion outer membrane	6.67	2	1	1	2	0		0			0					6.07703e+06	6.16545	6.67	1	2	195	21.981	5.43994
Q08380	Galectin-3-binding protein OS=Homo sapiens GN=LGALS3BP PE=1 SV=1 - [LG3BP_HUMAN]	Extracellular matrix, Secreted	6.67	5	3	3	7	0		0			4.34977e+06	7.3448	4.44	2	3	0		0			585	65.2893	5.2749
F5H1Y3	Flap endonuclease 1 (Fragment) OS=Homo sapiens GN=FEN1 PE=1 SV=1 - [F5H1Y3_HUMAN]	Nucleus	6.67	2	1	1	1	0					0		0			2.64852e+06	2.10617	6.67	1	1	165	18.2633	7.37158
P27487	Dipeptidyl peptidase 4 OS=Homo sapiens GN=DPP4 PE=1 SV=2 - [DPP4_HUMAN]	Cell junction, Cell membrane, Cell projection, Membrane, Secreted	6.66	1	4	4	6	0		0			6.34439e+06	6.31871	1.83	1	2	9.24761e+06	5.47953	6.66	4	4	766	88.2225	6.03662
H0YE04	Signal peptidase complex subunit 2 (Fragment) OS=Homo sapiens GN=SPCS2 PE=1 SV=1 - [H0YE04_HUMAN]	Membrane	6.63	3	1	1	1	0					0					2.21297e+06	2.29617	6.63	1	1	166	18.6726	7.32764
B4DUF5	Acyl-CoA synthetase family member 2, mitochondrial OS=Homo sapiens GN=ACSF2 PE=2 SV=1 - [B4DUF5_HUMAN]	Mitochondrion	6.59	5	1	1	1	0		0			0		0			4.48031e+06	4.12528	6.59	1	1	455	50.8468	6.59521
Q5QPE4	Sorting nexin-5 (Fragment) OS=Homo sapiens GN=SNX5 PE=1 SV=1 - [Q5QPE4_HUMAN]	unclear	6.58	2	1	1	2	0		0			0					5.87092e+06	4.28489	6.58	1	2	228	26.2882	5.66846
Q14108-2	Isoform 2 of Lysosome membrane protein 2 OS=Homo sapiens GN=SCARB2 - [SCRB2_HUMAN]	Lysosome, Membrane	6.57	3	2	2	2	0		0			0					7.02241e+06	4.91911	6.57	2	2	335	37.743	5.13525
Q8TCT9-5	Isoform 5 of Minor histocompatibility antigen H13 OS=Homo sapiens GN=HM13 - [HM13_HUMAN]	Cell membrane, Endoplasmic reticulum, Membrane	6.57	4	2	2	3	0		0			0		0			4.94036e+06	5.81799	6.57	2	3	335	36.7901	6.68311
Q16822	Phosphoenolpyruvate carboxykinase [GTP], mitochondrial OS=Homo sapiens GN=PCK2 PE=1 SV=3 - [PCKGM_HUMAN]	Mitochondrion	6.56	8	3	3	3	0					0		0			5.00293e+06	9.47102	6.56	3	3	640	70.6846	7.62061
O14980	Exportin-1 OS=Homo sapiens GN=XPO1 PE=1 SV=1 - [XPO1_HUMAN]	Cytoplasm, Nucleus	6.54	1	4	4	4	0		0			0		0			1.09157e+07	13.48	6.54	4	4	1071	123.306	6.06201
U3KQJ1	Polymerase delta-interacting protein 2 OS=Homo sapiens GN=POLDIP2 PE=1 SV=1 - [U3KQJ1_HUMAN]	obsolete	6.54	2	2	2	2	0					0		0			6.00035e+06	5.0037	6.54	2	2	367	41.9081	8.6167
F8W696	Truncated apolipoprotein A-I OS=Homo sapiens GN=APOA1 PE=1 SV=1 - [F8W696_HUMAN]	Secreted	6.53	2	1	1	4	1.37094e+07	6.36789	6.53	1	2	14578718	5.17968	6.53	1	2	0					245	27.8913	6.12549
P55084-2	Isoform 2 of Trifunctional enzyme subunit beta, mitochondrial OS=Homo sapiens GN=HADHB - [ECHB_HUMAN]	Endoplasmic reticulum, Membrane, Mitochondrion, Mitochondrion inner membrane, Mitochondrion outer membrane	6.42	7	3	3	3	0		0			0		0			4.78047e+06	6.9413	6.42	3	3	452	48.8482	9.17334
Q5SYQ7	Retinal dehydrogenase 1 (Fragment) OS=Homo sapiens GN=ALDH1A1 PE=1 SV=1 - [Q5SYQ7_HUMAN]	Cytoplasm	6.4	4	1	1	1	0		0			0					14237153	0	6.4	1	1	203	22.6396	6.03662
H0YF10	Histone-binding protein RBBP4 (Fragment) OS=Homo sapiens GN=RBBP4 PE=1 SV=1 - [H0YF10_HUMAN]	Cytoplasm, Nucleus	6.28	9	1	1	1	0		0			0					8.68097e+06	2.9651	6.28	1	1	207	23.2893	5.16064
O15400-2	Isoform 2 of Syntaxin-7 OS=Homo sapiens GN=STX7 - [STX7_HUMAN]	Endosome, Membrane	6.28	2	1	1	2	0					0		0			4.93629e+06	5.63865	6.28	1	2	239	27.3837	5.12256
Q92598-2	Isoform Beta of Heat shock protein 105 kDa OS=Homo sapiens GN=HSPH1 - [HS105_HUMAN]	Cytoplasm	6.27	10	4	4	4	0		0			0		0			7.31083e+06	10.3823	6.27	4	4	814	92.0574	5.5542
P23246	Splicing factor, proline- and glutamine-rich OS=Homo sapiens GN=SFPQ PE=1 SV=2 - [SFPQ_HUMAN]	Cytoplasm, Nucleus	6.22	2	4	4	5	0		0			0		0			2.95819e+06	3.65298	1.56	1	2	707	76.1016	9.43701
O60749-2	Isoform 2 of Sorting nexin-2 OS=Homo sapiens GN=SNX2 - [SNX2_HUMAN]	Cell projection, Endosome, Membrane	6.22	7	2	2	2	0					0		0			5.66277e+06	4.22326	6.22	2	2	402	46.0687	7.23975
E9PP73	Coatomer subunit beta (Fragment) OS=Homo sapiens GN=COPB1 PE=1 SV=2 - [E9PP73_HUMAN]	Membrane	6.19	2	2	2	2	0		0			0		0			4.94899e+06	6.42299	6.19	2	2	485	55.4033	6.43018
Q86VP6	Cullin-associated NEDD8-dissociated protein 1 OS=Homo sapiens GN=CAND1 PE=1 SV=2 - [CAND1_HUMAN]	Cytoplasm, Nucleus	6.18	4	6	6	6	0		0			0		0			9.60068e+06	16.5672	6.18	6	6	1230	136.289	5.78271
J3KSC4	Ras-related C3 botulinum toxin substrate 3 (Fragment) OS=Homo sapiens GN=RAC3 PE=1 SV=1 - [J3KSC4_HUMAN]	Cytoplasm	6.15	8	1	1	1	0					0					5.64464e+06	1.88036	6.15	1	1	130	14.8217	7.34229
B4DLV4	Serine hydroxymethyltransferase OS=Homo sapiens GN=SHMT2 PE=1 SV=1 - [B4DLV4_HUMAN]	Mitochondrion	6.13	7	2	2	2	0		0			0		0			4.30512e+06	5.81777	6.13	2	2	408	44.5879	9.20264
P45877	Peptidyl-prolyl cis-trans isomerase C OS=Homo sapiens GN=PPIC PE=1 SV=1 - [PPIC_HUMAN]	Cytoplasm	6.13	1	1	1	1	0					0					2.30618e+06	1.80586	6.13	1	1	212	22.7488	8.39697
P40199	Carcinoembryonic antigen-related cell adhesion molecule 6 OS=Homo sapiens GN=CEACAM6 PE=1 SV=3 - [CEAM6_HUMAN]	Cell membrane, Membrane	6.1	1	1	1	10	0					1.17114e+07	6.92169	6.1	1	2	0		0			344	37.1717	5.8208
B4DSN5	Tyrosine-protein phosphatase non-receptor type OS=Homo sapiens GN=PTPN1 PE=1 SV=1 - [B4DSN5_HUMAN]	Membrane	6.08	2	2	2	2	0		0			0		0			4.75946e+06	5.41023	6.08	2	2	362	41.2335	5.97314
O95373	Importin-7 OS=Homo sapiens GN=IPO7 PE=1 SV=1 - [IPO7_HUMAN]	Cytoplasm, Nucleus	6.07	1	5	5	6	0		0			0		0			8.52452e+06	18.3348	6.07	5	6	1038	119.44	4.81787
H3BLU7	Aflatoxin B1 aldehyde reductase member 2 (Fragment) OS=Homo sapiens GN=AKR7A2 PE=1 SV=1 - [H3BLU7_HUMAN]	Unclear	6.05	2	1	1	1	0					0		0			5704892	3.40685	6.05	1	1	314	34.6622	7.18115
Q96CG1	ETF1 protein OS=Homo sapiens GN=ETF1 PE=1 SV=1 - [Q96CG1_HUMAN]	Cytoplasm	5.94	6	2	2	2	0		0			0		0			6.91814e+06	5.97277	5.94	2	2	404	45.4343	5.56689
B4DY35	Bifunctional methylenetetrahydrofolate dehydrogenase/cyclohydrolase, mitochondrial OS=Homo sapiens GN=MTHFD2 PE=1 SV=1 - [B4DY35_HUMAN]	Mitochondrion	5.91	4	1	1	1	0		0			0		0			4.75161e+06	1.68325	5.91	1	1	186	19.9207	9.33447
B4DT72	26S proteasome non-ATPase regulatory subunit 3 OS=Homo sapiens GN=PSMD3 PE=1 SV=1 - [B4DT72_HUMAN]	Proteasome	5.9	2	2	2	2	0					0					2.68724e+06	4.38519	5.9	2	2	356	41.1577	9.40771
M0R0Y2	Alpha-soluble NSF attachment protein OS=Homo sapiens GN=NAPA PE=1 SV=1 - [M0R0Y2_HUMAN]	Cytoplasm	5.86	3	1	1	1	0					0		0			4.95268e+06	1.89204	5.86	1	1	256	29.1443	5.16064
Q9NSB4	Keratin, type II cuticular Hb2 OS=Homo sapiens GN=KRT82 PE=1 SV=3 - [KRT82_HUMAN]	Intermediate filament, Keratin	5.85	1	2	3	3	0		0			0		0			8.31193e+06	6.38518	5.85	3	3	513	56.6163	6.7417
P19105	Myosin regulatory light chain 12A OS=Homo sapiens GN=MYL12A PE=1 SV=2 - [ML12A_HUMAN]	Cytoplasm	5.85	3	1	1	1	0					4.72425e+06	1.86698	5.85	1	1	0		0			171	19.7815	4.80518
E9PIT3	Thrombin light chain OS=Homo sapiens GN=F2 PE=3 SV=1 - [E9PIT3_HUMAN]	extracellular	5.83	3	4	4	6	0		0			1.43004e+07	18.6391	5.83	4	6	0		0			583	65.3667	5.70654
Q15785	Mitochondrial import receptor subunit TOM34 OS=Homo sapiens GN=TOMM34 PE=1 SV=2 - [TOM34_HUMAN]	Cytoplasm, Membrane, Mitochondrion, Mitochondrion outer membrane	5.83	1	1	1	1	0					0		0			4.9159e+06	3.28111	5.83	1	1	309	34.5378	8.98291
P01008	Antithrombin-III OS=Homo sapiens GN=SERPINC1 PE=1 SV=1 - [ANT3_HUMAN]	Secreted	5.82	1	3	3	3	0		0			1.06329e+07	4.96786	4.31	2	2	0					464	52.5689	6.7124
Q00765	Receptor expression-enhancing protein 5 OS=Homo sapiens GN=REEP5 PE=1 SV=3 - [REEP5_HUMAN]	Endoplasmic reticulum, Membrane	5.82	1	2	2	2	0					0					5.64108e+06	4.40317	5.82	2	2	189	21.479	8.104
P35270	Sepiapterin reductase OS=Homo sapiens GN=SPR PE=1 SV=1 - [SPRE_HUMAN]	Cytoplasm	5.75	1	1	1	1	0		0			0		0			6.89154e+06	3.37468	5.75	1	1	261	28.0308	8.04541
Q15758	Neutral amino acid transporter B(0) OS=Homo sapiens GN=SLC1A5 PE=1 SV=2 - [AAAT_HUMAN]	Cell membrane, Membrane	5.73	4	2	2	3	0		0			0		0			1.31044e+07	10.2974	5.73	2	3	541	56.5623	5.47803
Q13103	Secreted phosphoprotein 24 OS=Homo sapiens GN=SPP2 PE=1 SV=1 - [SPP24_HUMAN]	Secreted	5.69	1	1	1	1	0		0			6.74948e+06	3.37662	5.69	1	1	0					211	24.3218	8.32373
Q9NSB2	Keratin, type II cuticular Hb4 OS=Homo sapiens GN=KRT84 PE=2 SV=2 - [KRT84_HUMAN]	Intermediate filament, Keratin	5.67	10	1	4	16	0		0			1.00357e+07	2.06548	1.33	1	1	1.03167e+07	6.26225	4.33	3	3	600	64.8015	7.56201
Q99460-2	Isoform 2 of 26S proteasome non-ATPase regulatory subunit 1 OS=Homo sapiens GN=PSMD1 - [PSMD1_HUMAN]	Proteasome	5.64	3	2	2	2	0		0			0		0			6.9929e+06	4.2248	5.64	2	2	922	102.193	5.2749
P35580	Myosin-10 OS=Homo sapiens GN=MYH10 PE=1 SV=3 - [MYH10_HUMAN]	Cell projection	5.62	6	5	7	13	2.67125e+06	11.0494	0.86	1	2	1.36985e+07	41.2072	5.62	7	11	0		0			1976	228.858	5.5415
C9JLK2	Acylamino-acid-releasing enzyme (Fragment) OS=Homo sapiens GN=APEH PE=1 SV=1 - [C9JLK2_HUMAN]	Cytoplasm	5.6	5	1	1	1	0		0			0		0			1808881	2.24073	5.6	1	1	232	26.012	6.06201
Q9Y570-3	Isoform 3 of Protein phosphatase methylesterase 1 OS=Homo sapiens GN=PPME1 - [PPME1_HUMAN]	Nucleus	5.59	4	1	1	1	0					0		0			4.23463e+06	2.88878	5.59	1	1	161	18.2022	6.84424
E5RFR9	Serine/threonine-protein phosphatase 2A 55 kDa regulatory subunit B alpha isoform (Fragment) OS=Homo sapiens GN=PPP2R2A PE=1 SV=1 - [E5RFR9_HUMAN]	Cytoplasm	5.58	7	1	1	1	0		0			0		0			2.05774e+06	1.67807	5.58	1	1	197	22.9921	7.25439
O00629	Importin subunit alpha-3 OS=Homo sapiens GN=KPNA4 PE=1 SV=1 - [IMA3_HUMAN]	Cytoplasm, Nucleus	5.57	1	1	1	1	0					0		0			2.77616e+07	2.77432	5.57	1	1	521	57.8506	4.95752
P61970	Nuclear transport factor 2 OS=Homo sapiens GN=NUTF2 PE=1 SV=1 - [NTF2_HUMAN]	Cytoplasm, Membrane, Nuclear pore complex, Nucleus	5.51	1	1	1	1	0					0					3.38121e+06	0	5.51	1	1	127	14.469	5.37646
M0R389	Platelet-activating factor acetylhydrolase IB subunit gamma (Fragment) OS=Homo sapiens GN=PAFAH1B3 PE=1 SV=2 - [M0R389_HUMAN]	Cytoplasm	5.49	2	1	1	1	0		0			0					3.85816e+06	2.30029	5.49	1	1	164	18.3445	7.02002
D6RAA6	Transmembrane protein 33 (Fragment) OS=Homo sapiens GN=TMEM33 PE=1 SV=1 - [D6RAA6_HUMAN]	Membrane	5.41	2	1	1	1	0					0					1.04209e+07	3.84901	5.41	1	1	222	25.2073	9.56885
O75822-2	Isoform 2 of Eukaryotic translation initiation factor 3 subunit J OS=Homo sapiens GN=EIF3J - [EIF3J_HUMAN]	Cytoplasm	5.39	3	1	1	1	0		0			0		0			7.92243e+06	2.09003	5.39	1	1	204	22.9275	4.83057
O14929-2	Isoform B of Histone acetyltransferase type B catalytic subunit OS=Homo sapiens GN=HAT1 - [HAT1_HUMAN]	Cytoplasm, Nucleus	5.39	2	1	1	1	0		0			0					4.67178e+06	3.60267	5.39	1	1	334	39.7609	5.92236
Q9ULC4-2	Isoform 2 of Malignant T-cell-amplified sequence 1 OS=Homo sapiens GN=MCTS1 - [MCTS1_HUMAN]	Cytoplasm	5.33	3	1	1	1	0					0					4.89448e+06	2.06899	5.33	1	1	169	19.216	8.25049
P05556-2	Isoform 2 of Integrin beta-1 OS=Homo sapiens GN=ITGB1 - [ITB1_HUMAN]	Cell junction, Cell membrane, Cell projection, Endosome, Membrane	5.32	11	3	3	4	0		0			0		0			7.01803e+06	10.0472	5.32	3	4	789	87.3886	5.47803
O15355	Protein phosphatase 1G OS=Homo sapiens GN=PPM1G PE=1 SV=1 - [PPM1G_HUMAN]	Cytoplasm, Membrane	5.31	1	2	2	2	0					0		0			3.38638e+06	5.70766	5.31	2	2	546	59.2347	4.36084
P23142-2	Isoform A of Fibulin-1 OS=Homo sapiens GN=FBLN1 - [FBLN1_HUMAN]	Extracellular matrix, Secreted	5.3	6	1	1	1	0					5.48083e+06	4.81908	5.3	1	1	0		0			566	61.5102	4.93213
Q7RTS7	Keratin, type II cytoskeletal 74 OS=Homo sapiens GN=KRT74 PE=1 SV=2 - [K2C74_HUMAN]	Intermediate filament, Keratin	5.29	16	1	4	21	2.11612e+06	11.4659	3.97	3	4	1.74955e+07	20.0429	3.78	2	6	2.81112e+07	2.20162	1.32	1	1	529	57.8296	7.7085
H0Y9Q1	Cytosol aminopeptidase (Fragment) OS=Homo sapiens GN=LAP3 PE=1 SV=2 - [H0Y9Q1_HUMAN]	Cytoplasm	5.29	3	1	1	1	0					0		0			412098	2.16596	5.29	1	1	208	22.4834	7.43018
Q07817-2	Isoform Bcl-X(S) of Bcl-2-like protein 1 OS=Homo sapiens GN=BCL2L1 - [B2CL1_HUMAN]	Cell junction, Cytoplasm, Cytoplasmic vesicle, Cytoskeleton, Membrane, Mitochondrion, Mitochondrion inner membrane, Mitochondrion outer membrane, Nucleus, Synapse	5.29	6	1	1	1	0					0					2.44601e+06	1.80127	5.29	1	1	170	18.8822	5.07178
Q96AE4	Far upstream element-binding protein 1 OS=Homo sapiens GN=FUBP1 PE=1 SV=3 - [FUBP1_HUMAN]	Nucleus	5.28	5	3	3	4	0					0		0			7.45677e+06	9.15239	5.28	3	4	644	67.5185	7.60596
P49588	Alanine--tRNA ligase, cytoplasmic OS=Homo sapiens GN=AARS PE=1 SV=2 - [SYAC_HUMAN]	Cytoplasm	5.27	2	4	4	4	0					0		0			4.57629e+06	9.52123	5.27	4	4	968	106.743	5.52881
H7C2G3	ES1 protein homolog, mitochondrial (Fragment) OS=Homo sapiens GN=C21orf33 PE=1 SV=1 - [H7C2G3_HUMAN]	mitochondrion	5.24	4	1	1	1	0		0			0		0			3.03028e+06	0	5.24	1	1	191	20.2803	6.60986
F8WJN3	Cleavage and polyadenylation-specificity factor subunit 6 OS=Homo sapiens GN=CPSF6 PE=1 SV=1 - [F8WJN3_HUMAN]	Nucleus	5.23	4	1	1	1	0		0			0		0			2.15255e+06	5.14432	5.23	1	1	478	52.2378	6.43018
P48444-2	Isoform 2 of Coatomer subunit delta OS=Homo sapiens GN=ARCN1 - [COPD_HUMAN]	Cytoplasm, Cytoplasmic vesicle, Golgi apparatus, Membrane	5.2	3	2	2	2	0		0			0		0			3.24671e+06	5.35951	5.2	2	2	423	47.1748	5.59229
P02765	Alpha-2-HS-glycoprotein OS=Homo sapiens GN=AHSG PE=1 SV=1 - [FETUA_HUMAN]	Secreted	5.18	2	2	2	6	0		0			3.76754e+07	5.75002	3.27	1	2	3.43951e+07	10.8152	5.18	2	4	367	39.2997	5.71924
J3QRJ8	Very long-chain-specific acyl-CoA dehydrogenase, mitochondrial (Fragment) OS=Homo sapiens GN=ACADVL PE=1 SV=1 - [J3QRJ8_HUMAN]	mitochondrion	5.15	6	1	1	1	0					0					1.12719e+06	1.71178	5.15	1	1	194	21.6379	6.771
P07814	Bifunctional glutamate/proline--tRNA ligase OS=Homo sapiens GN=EPRS PE=1 SV=5 - [SYEP_HUMAN]	Cytoplasm, Membrane	5.09	2	5	5	6	0		0			0		0			4.60388e+06	17.9729	5.09	5	6	1512	170.483	7.32764
C9JMD7	B-cell receptor-associated protein 31 (Fragment) OS=Homo sapiens GN=BCAP31 PE=1 SV=1 - [C9JMD7_HUMAN]	Membrane	5.06	6	1	1	1	0					0					3.54702e+06	1.98221	5.06	1	1	178	20.171	9.12939
C9JG87	39S ribosomal protein L39, mitochondrial (Fragment) OS=Homo sapiens GN=MRPL39 PE=1 SV=1 - [C9JG87_HUMAN]	mitochondrion	5.05	3	1	1	1	0		0			0		0			1.31314e+06	2.7038	5.05	1	1	297	34.0104	8.14795
P54727-2	Isoform 2 of UV excision repair protein RAD23 homolog B OS=Homo sapiens GN=RAD23B - [RD23B_HUMAN]	Cytoplasm, Nucleus, Proteasome	5.04	2	1	1	1	0					0					5.10244e+06	2.91804	5.04	1	1	337	34.9832	4.67822
Q15046	Lysine--tRNA ligase OS=Homo sapiens GN=KARS PE=1 SV=3 - [SYK_HUMAN]	Cell membrane, Cytoplasm, Membrane, Mitochondrion, Nucleus, Secreted	5.03	3	3	3	4	0					0		0			5.36627e+06	6.58125	5.03	3	4	597	68.0046	6.354
B4DN45	S-adenosylmethionine synthase OS=Homo sapiens GN=MAT2A PE=1 SV=1 - [B4DN45_HUMAN]	Cytoplasm	5.02	2	1	1	1	0					0					7.45352e+06	3.1989	5.02	1	1	299	32.9441	7.25439
B4DR64	CTP synthase OS=Homo sapiens GN=CTPS1 PE=1 SV=1 - [B4DR64_HUMAN]	Cytoplasm, Membrane	5	2	1	1	2	0		0			0		0			3.88215e+06	9.00326	5	1	2	360	41.1938	6.88818
F8VVL1	Density-regulated protein OS=Homo sapiens GN=DENR PE=1 SV=1 - [F8VVL1_HUMAN]	Cytoplasm	5	2	1	1	1	0		0			0					2.66463e+06	1.80511	5	1	1	160	17.759	9.0415
K7ERW9	ATPase ASNA1 (Fragment) OS=Homo sapiens GN=ASNA1 PE=1 SV=1 - [K7ERW9_HUMAN]	Cytoplasm	5	2	1	1	1	0		0			0		0			4.44657e+06	2.30541	5	1	1	200	21.8579	4.80518
Q16625-5	Isoform 5 of Occludin OS=Homo sapiens GN=OCLN - [OCLN_HUMAN]	Cell junction, Cell membrane, Membrane, Tight junction	5	5	1	1	1	0		0			0		0			1.49474e+06	0	5	1	1	200	23.3093	6.06201
F8W6E4	Glycerol-3-phosphate dehydrogenase, mitochondrial OS=Homo sapiens GN=GPD2 PE=1 SV=1 - [F8W6E4_HUMAN]	obsolete	5	3	2	2	2	0					0		0			5.99756e+06	4.27879	5	2	2	500	55.7235	6.25244
Q5TA01	Glutathione S-transferase omega-1 (Fragment) OS=Homo sapiens GN=GSTO1 PE=1 SV=1 - [Q5TA01_HUMAN]	Cytoplasm	5	5	1	1	1	0					0		0			7.93035e+06	2.4236	5	1	1	180	20.9247	6.55127
B4E3P0	ATP-citrate synthase OS=Homo sapiens GN=ACLY PE=1 SV=1 - [B4E3P0_HUMAN]	Cytoplasm	4.94	4	3	3	3	0		0			0		0			4.97565e+06	9.88751	4.94	3	3	830	91.0408	8.67529
Q9BVC6	Transmembrane protein 109 OS=Homo sapiens GN=TMEM109 PE=1 SV=1 - [TM109_HUMAN]	Endoplasmic reticulum, Membrane, Nucleus, Sarcoplasmic reticulum	4.94	1	1	1	1	0		0			0		0			1.5155e+07	2.66444	4.94	1	1	243	26.1936	10.4771
Q9BZZ5-3	Isoform 3 of Apoptosis inhibitor 5 OS=Homo sapiens GN=API5 - [API5_HUMAN]	Cytoplasm, Nucleus	4.94	9	2	2	2	0		0			0		0			3.1414e+06	3.46041	4.94	2	2	445	50.2785	5.45264
O00410	Importin-5 OS=Homo sapiens GN=IPO5 PE=1 SV=4 - [IPO5_HUMAN]	Cytoplasm, Nucleus	4.92	18	4	4	9	0		0			0		0			1.87529e+07	29.5061	4.92	4	9	1097	123.55	4.94482
C9JYN0	Synaptophysin-like protein 1 OS=Homo sapiens GN=SYPL1 PE=1 SV=1 - [C9JYN0_HUMAN]	Membrane	4.91	3	1	1	1	0					0					1.11876e+07	1.65148	4.91	1	1	224	24.7677	7.13721
J3QL24	Pyrroline-5-carboxylate reductase 1, mitochondrial (Fragment) OS=Homo sapiens GN=PYCR1 PE=1 SV=1 - [J3QL24_HUMAN]	Mitochondrion	4.89	6	1	1	1	0					0					7.79461e+06	2.6313	4.89	1	1	225	23.5513	6.94678
B4DLW8	Probable ATP-dependent RNA helicase DDX5 OS=Homo sapiens GN=DDX5 PE=1 SV=1 - [B4DLW8_HUMAN]	Nucleus, Spliceosome	4.86	9	2	2	4	0		0			0		0			7.18213e+06	2.16521	2.24	1	1	535	60.5254	9.0708
Q06210-2	Isoform 2 of Glutamine--fructose-6-phosphate aminotransferase [isomerizing] 1 OS=Homo sapiens GN=GFPT1 - [GFPT1_HUMAN]	Cytoplasm, extracellular exosome	4.85	2	2	2	3	0		0			0		0			6.3875e+06	10.818	4.85	2	3	681	76.7103	6.84424
P25788-2	Isoform 2 of Proteasome subunit alpha type-3 OS=Homo sapiens GN=PSMA3 - [PSA3_HUMAN]	Cytoplasm, Nucleus, Proteasome	4.84	2	1	1	1	0		0			0		0			7.78454e+06	2.24061	4.84	1	1	248	27.6297	5.32568
Q16610	Extracellular matrix protein 1 OS=Homo sapiens GN=ECM1 PE=1 SV=2 - [ECM1_HUMAN]	Extracellular matrix, Secreted	4.81	3	2	2	6	1.76165e+07	14.9028	4.81	2	5	0		0			0		0			540	60.6353	6.7124
P11279	Lysosome-associated membrane glycoprotein 1 OS=Homo sapiens GN=LAMP1 PE=1 SV=3 - [LAMP1_HUMAN]	Cell membrane, Endosome, Lysosome, Membrane	4.8	2	2	2	3	0		0			7.91993e+06	2.28755	2.16	1	1	1.23513e+07	4.63092	4.8	2	2	417	44.8538	8.74854
K7ESE8	Bleomycin hydrolase (Fragment) OS=Homo sapiens GN=BLMH PE=1 SV=1 - [K7ESE8_HUMAN]	Cytoplasm	4.76	5	1	1	1	0					0		0			7.13145e+06	2.00547	4.76	1	1	231	26.7211	6.78564
Q14315-2	Isoform 2 of Filamin-C OS=Homo sapiens GN=FLNC - [FLNC_HUMAN]	Cytoplasm, Cytoskeleton, Membrane	4.75	2	4	9	10	0		0			0		0			9.15265e+06	29.8574	4.75	9	10	2692	287.102	5.97314
O43776	Asparagine--tRNA ligase, cytoplasmic OS=Homo sapiens GN=NARS PE=1 SV=1 - [SYNC_HUMAN]	Cytoplasm	4.74	7	2	2	2	0		0			0		0			2.47334e+06	5.26242	4.74	2	2	548	62.9025	6.25244
H0YJX6	Protein arginine N-methyltransferase 5 (Fragment) OS=Homo sapiens GN=PRMT5 PE=1 SV=1 - [H0YJX6_HUMAN]	Unclear	4.66	6	1	1	1	0					0					4080151	2.14454	4.66	1	1	279	32.2913	5.90967
P16615-2	Isoform 2 of Sarcoplasmic/endoplasmic reticulum calcium ATPase 2 OS=Homo sapiens GN=ATP2A2 - [AT2A2_HUMAN]	Endoplasmic reticulum, Membrane, Sarcoplasmic reticulum	4.61	17	3	3	3	0		0			0		0			8.08941e+06	5.97201	4.61	3	3	997	109.62	5.36377
Q9Y678	Coatomer subunit gamma-1 OS=Homo sapiens GN=COPG1 PE=1 SV=1 - [COPG1_HUMAN]	Cytoplasm, Cytoplasmic vesicle, Golgi apparatus, Membrane	4.58	2	3	3	4	0		0			0		0			3.10391e+06	11.3281	4.58	3	4	874	97.6555	5.46533
B4DIV7	Secernin-1 OS=Homo sapiens GN=SCRN1 PE=1 SV=1 - [B4DIV7_HUMAN]	Cytoplasm	4.58	4	1	1	1	0					0					838113	2.75224	4.58	1	1	240	27.1944	4.81787
O00151	PDZ and LIM domain protein 1 OS=Homo sapiens GN=PDLIM1 PE=1 SV=4 - [PDLI1_HUMAN]	Cytoplasm, Cytoskeleton	4.56	1	1	1	1	0		0			0		0			1.07231e+07	2.27496	4.56	1	1	329	36.049	7.02002
Q5SYT8	Protein NAMPTL (Fragment) OS=Homo sapiens GN=NAMPTL PE=4 SV=1 - [Q5SYT8_HUMAN]	obsolete	4.45	2	1	1	2	0		0			0		0			9.23906e+06	4.68005	4.45	1	2	472	53.3596	7.79639
H7C1H2	26S proteasome non-ATPase regulatory subunit 2 (Fragment) OS=Homo sapiens GN=PSMD2 PE=1 SV=1 - [H7C1H2_HUMAN]	proteasome complex, Cytoplasm	4.43	4	1	1	1	0		0			0					6.90733e+06	2.07079	4.43	1	1	203	22.4275	6.88818
P00846	ATP synthase subunit a OS=Homo sapiens GN=MT-ATP6 PE=1 SV=1 - [ATP6_HUMAN]	CF(0), Membrane, Mitochondrion, Mitochondrion inner membrane	4.42	1	1	1	1	0					0		0			5.39092e+06	2.43083	4.42	1	1	226	24.8009	10.0962
Q96KP4-2	Isoform 2 of Cytosolic non-specific dipeptidase OS=Homo sapiens GN=CNDP2 - [CNDP2_HUMAN]	Cytoplasm	4.35	2	1	1	1	0					0					3.44373e+06	2.35985	4.35	1	1	391	43.8053	6.48096
C9JMH6	Alpha-2-antiplasmin (Fragment) OS=Homo sapiens GN=SERPINF2 PE=3 SV=1 - [C9JMH6_HUMAN]	extracellular space	4.31	3	1	1	2	0					5.03227e+06	2.23582	4.31	1	1	2.8078e+06	0	4.31	1	1	255	27.8053	6.771
O94826	Mitochondrial import receptor subunit TOM70 OS=Homo sapiens GN=TOMM70A PE=1 SV=1 - [TOM70_HUMAN]	Membrane, Mitochondrion, Mitochondrion outer membrane	4.28	1	2	2	2	0		0			0		0			4.73176e+06	5.22835	4.28	2	2	608	67.412	7.12256
C9JBI3	Phosphoserine phosphatase (Fragment) OS=Homo sapiens GN=PSPH PE=1 SV=1 - [C9JBI3_HUMAN]	Unclear	4.28	2	1	1	1	0					0		0			2.56556e+06	1.64938	4.28	1	1	187	20.7318	6.93213
Q14116-2	Isoform 2 of Interleukin-18 OS=Homo sapiens GN=IL18 - [IL18_HUMAN]	Secreted	4.23	2	1	1	1	0		0			0					5.60875e+06	2.76468	4.23	1	1	189	21.8817	4.77979
P49755	Transmembrane emp24 domain-containing protein 10 OS=Homo sapiens GN=TMED10 PE=1 SV=2 - [TMEDA_HUMAN]	Cell membrane, Cytoplasmic vesicle, Endoplasmic reticulum, Golgi apparatus, Membrane	4.11	1	1	1	1	0					0		0			5.96158e+06	1.74142	4.11	1	1	219	24.96	7.44482
S4R381	Fibroblast growth factor receptor 2 OS=Homo sapiens GN=FGFR2 PE=1 SV=1 - [S4R381_HUMAN]	Membrane	4.05	131	2	2	2	0		0			0		0			9.83941e+07	2.0842	1.35	1	1	593	66.6906	6.88818
Q5T8R3	Monocarboxylate transporter 1 (Fragment) OS=Homo sapiens GN=SLC16A1 PE=1 SV=1 - [Q5T8R3_HUMAN]	Membrane	4.05	4	1	1	1	0					0		0			3.07703e+06	1.97437	4.05	1	1	296	31.6685	9.43701
P09874	Poly [ADP-ribose] polymerase 1 OS=Homo sapiens GN=PARP1 PE=1 SV=4 - [PARP1_HUMAN]	Chromosome, Nucleus	4.04	1	3	3	4	0					0		0			6.00776e+06	6.1036	2.76	2	2	1014	113.012	8.88037
P54577	Tyrosine--tRNA ligase, cytoplasmic OS=Homo sapiens GN=YARS PE=1 SV=4 - [SYYC_HUMAN]	Cytoplasm	3.98	1	2	2	2	0		0			0		0			5.98436e+06	3.8405	3.98	2	2	528	59.1061	7.04932
B7Z3Y2	Prenylcysteine oxidase 1 OS=Homo sapiens GN=PCYOX1 PE=1 SV=1 - [B7Z3Y2_HUMAN]	Cytoplasm	3.98	7	2	2	2	0					0		0			5.25902e+06	3.74838	3.98	2	2	427	48.3444	6.16357
P46109	Crk-like protein OS=Homo sapiens GN=CRKL PE=1 SV=1 - [CRKL_HUMAN]	Cytoplasm, Nucleus, Membrane	3.96	1	1	1	1	0		0			0		0			5.52179e+06	3.32343	3.96	1	1	303	33.7559	6.7417
P46108	Adapter molecule crk OS=Homo sapiens GN=CRK PE=1 SV=2 - [CRK_HUMAN]	Cell membrane, Cytoplasm, Membrane	3.95	1	1	1	1	0					0		0			3.34111e+06	2.64276	3.95	1	1	304	33.81	5.5542
H7C046	Neutral cholesterol ester hydrolase 1 (Fragment) OS=Homo sapiens GN=NCEH1 PE=4 SV=1 - [H7C046_HUMAN]	Membrane	3.91	4	1	1	1	0					0					5.47143e+06	2.57848	3.91	1	1	307	34.0325	7.07861
P31937	3-hydroxyisobutyrate dehydrogenase, mitochondrial OS=Homo sapiens GN=HIBADH PE=1 SV=2 - [3HIDH_HUMAN]	Mitochondrion	3.87	1	1	1	1	0		0			0		0			7.31215e+06	3.21476	3.87	1	1	336	35.3058	8.1333
O43765	Small glutamine-rich tetratricopeptide repeat-containing protein alpha OS=Homo sapiens GN=SGTA PE=1 SV=1 - [SGTA_HUMAN]	Cytoplasm, Nucleus	3.83	1	1	1	1	0		0			0		0			2.77905e+06	0	3.83	1	1	313	34.0417	4.86865
P05198	Eukaryotic translation initiation factor 2 subunit 1 OS=Homo sapiens GN=EIF2S1 PE=1 SV=3 - [IF2A_HUMAN]	Cytoplasm	3.81	1	1	1	1	0		0			0		0			7.07446e+06	2.68427	3.81	1	1	315	36.0894	5.08447
Q9UNN8	Endothelial protein C receptor OS=Homo sapiens GN=PROCR PE=1 SV=1 - [EPCR_HUMAN]	Membrane	3.78	1	1	1	1	0					0					112306028	1.62994	3.78	1	1	238	26.6546	7.18115
Q01082	Spectrin beta chain, non-erythrocytic 1 OS=Homo sapiens GN=SPTBN1 PE=1 SV=2 - [SPTB2_HUMAN]	Cell membrane, Cytoplasm, Cytoskeleton, Membrane	3.76	4	7	7	8	0		0			0		0			6.16758e+06	24.449	3.76	7	8	2364	274.439	5.56689
Q01813-2	Isoform 2 of ATP-dependent 6-phosphofructokinase, platelet type OS=Homo sapiens GN=PFKP - [PFKAP_HUMAN]	Cytoplasm	3.74	5	3	3	3	0		0			0		0			3.32539e+06	6.89499	3.74	3	3	776	85.2615	8.5874
Q9BS26	Endoplasmic reticulum resident protein 44 OS=Homo sapiens GN=ERP44 PE=1 SV=1 - [ERP44_HUMAN]	Endoplasmic reticulum	3.69	1	1	1	2	0		0			0		0			6.27644e+06	7.24949	3.69	1	2	406	46.9414	5.26221
H0Y8E6	DNA replication licensing factor MCM2 (Fragment) OS=Homo sapiens GN=MCM2 PE=1 SV=1 - [H0Y8E6_HUMAN]	Nucleus	3.59	2	2	2	2	0		0			0		0			3238977	1.97109	3.59	2	2	836	94.0497	6.23975
P53621	Coatomer subunit alpha OS=Homo sapiens GN=COPA PE=1 SV=2 - [COPA_HUMAN]	Cytoplasm, Cytoplasmic vesicle, Golgi apparatus, Membrane, Secreted	3.59	2	3	3	3	0		0			0					2.98205e+06	8.09239	3.59	3	3	1224	138.258	7.66455
E9PMD7	Serine/threonine-protein phosphatase (Fragment) OS=Homo sapiens GN=PPP1CA PE=1 SV=1 - [E9PMD7_HUMAN]	Cytoplasm	3.56	4	1	1	1	0					0					3.30244e+06	2.62021	3.56	1	1	253	28.8793	4.86865
Q01650	Large neutral amino acids transporter small subunit 1 OS=Homo sapiens GN=SLC7A5 PE=1 SV=2 - [LAT1_HUMAN]	Cell membrane, Cytoplasm, Membrane	3.55	1	1	1	1	0					0		0			7.33324e+06	3.80537	3.55	1	1	507	54.9743	7.72314
Q08431-2	Isoform 2 of Lactadherin OS=Homo sapiens GN=MFGE8 - [MFGM_HUMAN]	Secreted	3.53	4	1	1	1	0					1.97716e+06	2.38637	3.53	1	1	0		0			312	35.1667	8.85107
P34896-4	Isoform 4 of Serine hydroxymethyltransferase, cytosolic OS=Homo sapiens GN=SHMT1 - [GLYC_HUMAN]	Cytoplasm	3.48	3	1	1	1	0		0			0					3.07363e+06	2.39659	3.48	1	1	345	37.6484	8.32373
B0QY90	Eukaryotic translation initiation factor 3 subunit L OS=Homo sapiens GN=EIF3L PE=1 SV=1 - [B0QY90_HUMAN]	Cytoplasm	3.43	4	1	1	1	0					0		0			3.6779e+06	4.51847	3.43	1	1	466	55.126	8.95361
O00499-9	Isoform BIN1-10-13 of Myc box-dependent-interacting protein 1 OS=Homo sapiens GN=BIN1 - [BIN1_HUMAN]	Cell membrane, Cytoplasm, Endosome, Membrane, Nucleus	3.42	11	1	1	1	0					0					4.56115e+06	3.50766	3.42	1	1	409	45.5348	5.49072
A6NC17	Methionine--tRNA ligase, cytoplasmic OS=Homo sapiens GN=MARS PE=1 SV=3 - [A6NC17_HUMAN]	obsolete	3.31	8	2	2	2	0					0		0			5.4346e+06	5.21275	3.31	2	2	635	71.7826	7.13721
P06396-2	Isoform 2 of Gelsolin OS=Homo sapiens GN=GSN - [GELS_HUMAN]	Amyloid, Cytoplasm, Cytoskeleton, Secreted	3.28	9	2	2	2	0		0			0		0			5.0992e+06	5.45031	3.28	2	2	731	80.5905	5.84619
H0Y4Z6	Phosphorylase (Fragment) OS=Homo sapiens GN=PYGB PE=1 SV=1 - [H0Y4Z6_HUMAN]	Cytoplasm, Mitochondrion	3.27	7	1	1	1	0		0			0		0			4.42348e+06	0	3.27	1	1	245	27.5377	6.354
Q9Y295	Developmentally-regulated GTP-binding protein 1 OS=Homo sapiens GN=DRG1 PE=1 SV=1 - [DRG1_HUMAN]	Cytoplasm, Nucleus	3.27	1	1	1	1	0		0			0		0			2.82724e+06	2.314	3.27	1	1	367	40.5168	8.89502
B4DR63	26S protease regulatory subunit 4 OS=Homo sapiens GN=PSMC1 PE=1 SV=1 - [B4DR63_HUMAN]	Cytoplasm, Membrane, Nucleus, Proteasome	3.27	2	1	1	1	0					0		0			4.57697e+06	2.46679	3.27	1	1	367	41.1412	5.0083
Q99541	Perilipin-2 OS=Homo sapiens GN=PLIN2 PE=1 SV=2 - [PLIN2_HUMAN]	Lipid droplet, Membrane	3.2	1	1	1	1	0		0			0		0			6.72536e+06	2.89913	3.2	1	1	437	48.0454	6.80029
P06731-2	Isoform 2 of Carcinoembryonic antigen-related cell adhesion molecule 5 OS=Homo sapiens GN=CEACAM5 - [CEAM5_HUMAN]	Cell membrane, Membrane	3.14	17	2	2	15	0					1.34371e+07	5.85886	3.14	2	2	0					701	76.6762	5.92236
Q53H82	Beta-lactamase-like protein 2 OS=Homo sapiens GN=LACTB2 PE=1 SV=2 - [LACB2_HUMAN]	Mitochondrion	3.13	1	1	1	1	0		0			0					7.56789e+06	2.05303	3.13	1	1	288	32.7849	6.80029
Q8NBS9-2	Isoform 2 of Thioredoxin domain-containing protein 5 OS=Homo sapiens GN=TXNDC5 - [TXND5_HUMAN]	Endoplasmic reticulum	3.09	3	1	1	1	0					0					2534887	2.65985	3.09	1	1	324	36.155	5.46533
P61619-3	Isoform 3 of Protein transport protein Sec61 subunit alpha isoform 1 OS=Homo sapiens GN=SEC61A1 - [S61A1_HUMAN]	Endoplasmic reticulum, Membrane	3.08	3	1	1	1	0					0		0			6.67461e+06	1.83989	3.08	1	1	357	38.9543	7.32764
E7EQ12	Calpastatin OS=Homo sapiens GN=CAST PE=1 SV=1 - [E7EQ12_HUMAN]	Cytoplasm, Endoplasmic reticulum,Nucleus	3.07	21	1	1	1	0		0			0					3.80204e+06	1.60811	3.07	1	1	423	46.1057	4.75439
B7Z5N7	Sec1 family domain-containing protein 1 OS=Homo sapiens GN=SCFD1 PE=1 SV=1 - [B7Z5N7_HUMAN]	vesicle docking involved in exocytosis	3.06	5	1	1	1	0		0			0		0			2.99342e+06	2.38391	3.06	1	1	457	51.5114	6.96143
P35637-2	Isoform Short of RNA-binding protein FUS OS=Homo sapiens GN=FUS - [FUS_HUMAN]	Nucleus	3.05	3	1	1	1	0		0			0		0			4.32687e+06	2.63857	3.05	1	1	525	53.3228	9.36377
F6SBX2	Isoleucine--tRNA ligase, mitochondrial OS=Homo sapiens GN=IARS2 PE=1 SV=1 - [F6SBX2_HUMAN]	obsolete	2.98	2	2	2	2	0		0			0		0			3.96775e+06	7.42685	2.98	2	2	940	105.972	6.48096
Q92499	ATP-dependent RNA helicase DDX1 OS=Homo sapiens GN=DDX1 PE=1 SV=2 - [DDX1_HUMAN]	Cytoplasm, Mitochondrion, Nucleus	2.97	1	2	2	2	0		0			0		0			4.06915e+06	4.79903	2.97	2	2	740	82.3798	7.2251
B4DZI8	Coatomer protein complex, subunit beta 2 (Beta prime), isoform CRA_b OS=Homo sapiens GN=COPB2 PE=1 SV=1 - [B4DZI8_HUMAN]	Cytoplasm, Cytoplasmic vesicle, Golgi apparatus, Membrane	2.96	7	2	2	2	0		0			0		0			4476703	4.41324	2.96	2	2	877	98.9836	5.16064
P00747	Plasminogen OS=Homo sapiens GN=PLG PE=1 SV=2 - [PLMN_HUMAN]	Secreted	2.96	1	2	2	11	1.17589e+07	7.76607	2.96	2	3	1.16326e+07	8.12388	2.96	2	3	0		0			810	90.5102	7.23975
P07602	Prosaposin OS=Homo sapiens GN=PSAP PE=1 SV=2 - [SAP_HUMAN]	Lysosome	2.86	5	1	1	1	0					874657	2.65158	2.86	1	1	0		0			524	58.0739	5.17334
D6R9I9	ATP-binding cassette sub-family E member 1 OS=Homo sapiens GN=ABCE1 PE=1 SV=1 - [D6R9I9_HUMAN]	Cytoplasm, Mitrochondrion	2.85	2	1	1	1	0		0			0					2.90618e+06	0	2.85	1	1	421	47.0064	8.30908
P52292	Importin subunit alpha-1 OS=Homo sapiens GN=KPNA2 PE=1 SV=1 - [IMA1_HUMAN]	Cytoplasm, Nucleus	2.84	1	1	1	1	0		0			0		0			1.05301e+07	2.69803	2.84	1	1	529	57.8259	5.40186
Q6NUK1-2	Isoform 2 of Calcium-binding mitochondrial carrier protein SCaMC-1 OS=Homo sapiens GN=SLC25A24 - [SCMC1_HUMAN]	Membrane, Mitochondrion, Mitochondrion inner membrane	2.84	2	1	1	1	0		0			0		0			5.58475e+06	2.40727	2.84	1	1	458	51.3212	5.88428
Q92544	Transmembrane 9 superfamily member 4 OS=Homo sapiens GN=TM9SF4 PE=1 SV=2 - [TM9S4_HUMAN]	Endosome, Golgi apparatus, Membrane	2.8	1	2	2	2	0					0		0			5.12766e+06	4.46601	2.8	2	2	642	74.4697	6.53662
O43143	Putative pre-mRNA-splicing factor ATP-dependent RNA helicase DHX15 OS=Homo sapiens GN=DHX15 PE=1 SV=2 - [DHX15_HUMAN]	Nucleus	2.77	1	2	2	2	0		0			0		0			3.10384e+06	3.06999	1.38	1	1	795	90.8752	7.45947
Q13347	Eukaryotic translation initiation factor 3 subunit I OS=Homo sapiens GN=EIF3I PE=1 SV=1 - [EIF3I_HUMAN]	Cytoplasm	2.77	1	1	1	1	0					0					2.91012e+06	2.46977	2.77	1	1	325	36.4786	5.64307
Q96P70	Importin-9 OS=Homo sapiens GN=IPO9 PE=1 SV=3 - [IPO9_HUMAN]	Cytoplasm, Nucleus	2.69	1	1	1	3	0		0			0		0			5.48456e+06	10.9858	2.69	1	3	1041	115.889	4.80518
B7Z2R9	Lysosome-associated membrane glycoprotein 2 OS=Homo sapiens GN=LAMP2 PE=1 SV=1 - [B7Z2R9_HUMAN]	Lysosome membrane	2.67	5	1	1	1	0		0			0					1.71457e+07	2.31337	2.67	1	1	300	32.9588	6.87354
F8WAU4	Elongation factor G, mitochondrial OS=Homo sapiens GN=GFM1 PE=1 SV=1 - [F8WAU4_HUMAN]	Mitochondrion	2.65	4	1	1	1	0		0			0		0			5.9113e+06	2.00884	2.65	1	1	453	50.8793	9.30518
P55263-3	Isoform 3 of Adenosine kinase OS=Homo sapiens GN=ADK - [ADK_HUMAN]	Cytoplasm, Nucleus	2.62	4	1	1	1	0					0					3.11522e+06	1.9529	2.62	1	1	305	34.0624	6.72705
Q8NBJ4-2	Isoform 2 of Golgi membrane protein 1 OS=Homo sapiens GN=GOLM1 - [GOLM1_HUMAN]	Golgi apparatus, Membrane	2.56	2	1	1	1	8.48418e+06	3.52871	2.56	1	1	0		0			0		0			391	44.2463	4.90674
P01023	Alpha-2-macroglobulin OS=Homo sapiens GN=A2M PE=1 SV=3 - [A2MG_HUMAN]	Secreted	2.51	3	3	4	8	0		0			2.16457e+07	7.62333	1.36	2	3	1.50494e+07	9.01767	2.51	4	5	1474	163.188	6.45557
P31040-3	Isoform 3 of Succinate dehydrogenase [ubiquinone] flavoprotein subunit, mitochondrial OS=Homo sapiens GN=SDHA - [SDHA_HUMAN]	Membrane, Mitochondrion, Mitochondrion inner membrane	2.5	4	1	1	1	0		0			0		0			2.50556e+06	2.3719	2.5	1	1	519	56.6146	7.50342
Q07065	Cytoskeleton-associated protein 4 OS=Homo sapiens GN=CKAP4 PE=1 SV=2 - [CKAP4_HUMAN]	Cell membrane, Cytoplasm, Cytoskeleton, Endoplasmic reticulum, Membrane	2.49	1	1	1	1	0		0			0		0			10750221	2.10203	2.49	1	1	602	65.9827	5.92236
Q15393	Splicing factor 3B subunit 3 OS=Homo sapiens GN=SF3B3 PE=1 SV=4 - [SF3B3_HUMAN]	Nucleus, Spliceosome	2.47	2	1	2	2	0		0			0					3.32615e+07	6.11223	2.47	2	2	1217	135.492	5.26221
Q9UNF0-2	Isoform 2 of Protein kinase C and casein kinase substrate in neurons protein 2 OS=Homo sapiens GN=PACSIN2 - [PACN2_HUMAN]	Cell membrane, Cell projection, Cytoplasm, Cytoplasmic vesicle, Cytoskeleton, Endosome, Membrane	2.47	2	1	1	2	0					0		0			2.82375e+06	3.58144	2.47	1	2	445	51.321	5.38916
B4DXY7	4-trimethylaminobutyraldehyde dehydrogenase OS=Homo sapiens GN=ALDH9A1 PE=1 SV=1 - [B4DXY7_HUMAN]	Cytoplasm	2.36	2	1	1	1	0		0			0					940336	1.91852	2.36	1	1	424	46.4243	5.5415
P12955-3	Isoform 3 of Xaa-Pro dipeptidase OS=Homo sapiens GN=PEPD - [PEPD_HUMAN]	Extracellular exosome, Nucleus	2.33	3	1	1	1	0		0			0		0			1.4231e+07	2.94061	2.33	1	1	429	47.2304	6.07471
F5H4X1	General vesicular transport factor p115 OS=Homo sapiens GN=USO1 PE=1 SV=1 - [F5H4X1_HUMAN]	obsolete	2.32	5	2	2	2	0		0			0		0			3.894e+06	4.8527	2.32	2	2	947	106.053	4.93213
B4DS13	Eukaryotic translation initiation factor 4B OS=Homo sapiens GN=EIF4B PE=1 SV=1 - [B4DS13_HUMAN]	Cytoplasm	2.27	3	1	1	1	0		0			0		0			1.99566e+06	0	2.27	1	1	572	64.7671	6.12549
P27694	Replication protein A 70 kDa DNA-binding subunit OS=Homo sapiens GN=RPA1 PE=1 SV=2 - [RFA1_HUMAN]	Nucleus	2.27	1	1	1	1	0					0		0			4.17226e+06	2.05828	2.27	1	1	616	68.0953	7.21045
Q5W041-5	Isoform 5 of Armadillo repeat-containing protein 3 OS=Homo sapiens GN=ARMC3 - [ARMC3_HUMAN]	extracellular exosome	2.27	5	1	1	1	0					0		0			2.9383e+07	1.86356	2.27	1	1	397	43.9569	5.09717
F8VRR3	Methionine aminopeptidase 2 OS=Homo sapiens GN=METAP2 PE=1 SV=1 - [F8VRR3_HUMAN]	Cytoplasm	2.26	5	1	1	1	0		0			0		0			2.43343e+06	2.01089	2.26	1	1	442	48.8453	7.03467
G3XAM2	Complement factor I light chain OS=Homo sapiens GN=CFI PE=3 SV=1 - [G3XAM2_HUMAN]	Membrane	2.26	3	1	1	8	2.1299e+07	3.68566	2.26	1	1	0		0			0					576	65.0163	7.50342
P00742	Coagulation factor X OS=Homo sapiens GN=F10 PE=1 SV=2 - [FA10_HUMAN]	Secreted	2.25	1	1	1	1	2.94438e+06	3.04406	2.25	1	1	0		0			0		0			488	54.6965	5.93506
X6R9L0	DnaJ homolog subfamily C member 3 OS=Homo sapiens GN=DNAJC3 PE=4 SV=1 - [X6R9L0_HUMAN]	Cytoplasm, Endoplasmic reticulum	2.21	2	1	1	1	0		0			0		0			2.88213e+06	2.06776	2.21	1	1	453	51.8793	6.49365
F5GX33	Calcium-binding mitochondrial carrier protein Aralar2 OS=Homo sapiens GN=SLC25A13 PE=1 SV=1 - [F5GX33_HUMAN]	obsolete	2.12	3	1	1	1	0		0			0		0			2.64676e+06	3.05258	2.12	1	1	567	62.2055	9.01221
Q9NR30-2	Isoform 2 of Nucleolar RNA helicase 2 OS=Homo sapiens GN=DDX21 - [DDX21_HUMAN]	Cytoplasm, Mitochondrion, Nucleus	2.1	3	1	1	1	0		0			0		0			4.16956e+06	2.76838	2.1	1	1	715	79.6074	9.37842
E7EMV0	Protein diaphanous homolog 1 OS=Homo sapiens GN=DIAPH1 PE=1 SV=1 - [E7EMV0_HUMAN]	obsolete	2.09	10	1	1	1	0		0			0		0			4.67287e+06	4.95663	2.09	1	1	863	94.5346	5.37646
P55010	Eukaryotic translation initiation factor 5 OS=Homo sapiens GN=EIF5 PE=1 SV=2 - [IF5_HUMAN]	Cytoplasm, Membrane	2.09	1	1	1	1	0		0			0		0			3805624	0	2.09	1	1	431	49.1918	5.57959
Q08J23-3	Isoform 3 of tRNA (cytosine(34)-C(5))-methyltransferase OS=Homo sapiens GN=NSUN2 - [NSUN2_HUMAN]	Cytoplasm, Cytoskeleton, Nucleus	2.07	3	1	1	1	0		0			0		0			5.73042e+06	2.99501	2.07	1	1	531	59.346	6.55127
K7ENW7	DNA (cytosine-5)-methyltransferase 1 (Fragment) OS=Homo sapiens GN=DNMT1 PE=1 SV=1 - [K7ENW7_HUMAN]	Nucleus	2.06	5	1	1	1	0					0		0			6.9765e+06	0	2.06	1	1	389	43.3599	9.80322
Q9BR76	Coronin-1B OS=Homo sapiens GN=CORO1B PE=1 SV=1 - [COR1B_HUMAN]	Cytoplasm, Cytoskeleton	2.04	1	1	1	1	0		0			0		0			6.48133e+06	2.59731	2.04	1	1	489	54.2003	5.88428
Q9Y5K6	CD2-associated protein OS=Homo sapiens GN=CD2AP PE=1 SV=1 - [CD2AP_HUMAN]	Cell junction, Cell projection, Cytoplasm, Cytoskeleton	2.03	1	1	1	1	0		0			0		0			1.07943e+07	2.2243	2.03	1	1	639	71.4073	6.40479
B4DVY1	Eukaryotic translation initiation factor 3 subunit D OS=Homo sapiens GN=EIF3D PE=1 SV=1 - [B4DVY1_HUMAN]	Cytoplasm	2	2	1	1	1	0		0			0		0			2.32128e+06	2.3059	2	1	1	499	58.1037	5.70654
Q04637-6	Isoform E of Eukaryotic translation initiation factor 4 gamma 1 OS=Homo sapiens GN=EIF4G1 - [IF4G1_HUMAN]	Cytoplasm, Nucleus	2	16	2	2	2	0		0			0		0			5.27987e+06	5.80446	2	2	2	1403	154.709	5.16064
Q9Y3I0	tRNA-splicing ligase RtcB homolog OS=Homo sapiens GN=RTCB PE=1 SV=1 - [RTCB_HUMAN]	Cytoplasm, Nucleus	1.98	1	1	1	1	0		0			0		0			3.19969e+06	1.70225	1.98	1	1	505	55.1749	7.2251
C9J8Q5	Succinate-semialdehyde dehydrogenase, mitochondrial OS=Homo sapiens GN=ALDH5A1 PE=1 SV=1 - [C9J8Q5_HUMAN]	Mitochondrion	1.97	3	1	1	1	0		0			0		0			4.11003e+06	2.16414	1.97	1	1	507	53.8335	8.19189
Q8N1G4	Leucine-rich repeat-containing protein 47 OS=Homo sapiens GN=LRRC47 PE=1 SV=1 - [LRC47_HUMAN]	Cytoplasm	1.89	1	1	1	1	0		0			0					1.75722e+06	3.05432	1.89	1	1	583	63.4337	8.27979
P49915-2	Isoform 2 of GMP synthase [glutamine-hydrolyzing] OS=Homo sapiens GN=GMPS - [GUAA_HUMAN]	Cytoplasm	1.85	2	1	1	1	0		0			0					7.85051e+06	2.62981	1.85	1	1	594	65.8875	7.47412
P02788-2	Isoform DeltaLf of Lactotransferrin OS=Homo sapiens GN=LTF - [TRFL_HUMAN]	Cytoplasm, Nucleus, Secreted	1.8	4	1	1	5	0		0			4.6475e+07	4.90902	1.8	1	2	7.05458e+07	8.04042	1.8	1	3	666	73.1142	7.85498
P12259	Coagulation factor V OS=Homo sapiens GN=F5 PE=1 SV=4 - [FA5_HUMAN]	Secreted	1.8	1	3	3	3	0		0			4.1276e+06	8.75881	1.8	3	3	0		0			2224	251.546	6.04932
Q9BXJ9-4	Isoform 2 of N-alpha-acetyltransferase 15, NatA auxiliary subunit OS=Homo sapiens GN=NAA15 - [NAA15_HUMAN]	Cytoplasm, Nucleus	1.71	2	1	1	1	0					0		0			3.24474e+06	0	1.71	1	1	526	61.5625	8.20654
O75131	Copine-3 OS=Homo sapiens GN=CPNE3 PE=1 SV=1 - [CPNE3_HUMAN]	Cell junction, Cell membrane, Cytoplasm, Membrane, Nucleus	1.68	1	1	1	1	0					0		0			3.55578e+06	2.17399	1.68	1	1	537	60.0921	5.84619
Q9UBM7	7-dehydrocholesterol reductase OS=Homo sapiens GN=DHCR7 PE=1 SV=1 - [DHCR7_HUMAN]	Endoplasmic reticulum, Membrane	1.68	1	1	1	1	0					0		0			2.5675e+06	1.95001	1.68	1	1	475	54.4538	8.70459
O95202	LETM1 and EF-hand domain-containing protein 1, mitochondrial OS=Homo sapiens GN=LETM1 PE=1 SV=1 - [LETM1_HUMAN]	Membrane, Mitochondrion, Mitochondrion inner membrane	1.62	1	1	1	1	0		0			0		0			2770643	2.93929	1.62	1	1	739	83.302	6.69775
P55884	Eukaryotic translation initiation factor 3 subunit B OS=Homo sapiens GN=EIF3B PE=1 SV=3 - [EIF3B_HUMAN]	Cytoplasm	1.6	2	1	1	1	0		0			0		0			5.94172e+06	1.88922	1.6	1	1	814	92.4238	4.99561
Q5T985	Inter-alpha-trypsin inhibitor heavy chain H2 OS=Homo sapiens GN=ITIH2 PE=1 SV=1 - [Q5T985_HUMAN]	Cytoplasm	1.6	2	1	1	2	0		0			5.86187e+06	6.6399	1.6	1	2	0		0			935	105.15	7.03467
O00159-2	Isoform 2 of Unconventional myosin-Ic OS=Homo sapiens GN=MYO1C - [MYO1C_HUMAN]	Cell membrane, Cell projection, Cytoplasm, Cytoplasmic vesicle, Membrane, Nuclear pore complex, Nucleus	1.56	4	1	1	1	0		0			0		0			632223	1.95963	1.56	1	1	1028	117.834	9.40771
D6R992	Transcription factor RelB OS=Homo sapiens GN=RELB PE=1 SV=1 - [D6R992_HUMAN]	cytoplasm	1.56	2	1	1	1	0					5.6061e+06	2.78011	1.56	1	1	0					576	61.7382	6.43018
P41250	Glycine--tRNA ligase OS=Homo sapiens GN=GARS PE=1 SV=3 - [SYG_HUMAN]	Cell projection, Cytoplasm, Secreted	1.49	1	1	1	1	0		0			0		0			6.83422e+06	2.70117	1.49	1	1	739	83.1126	7.03467
P46977-2	Isoform 2 of Dolichyl-diphosphooligosaccharide--protein glycosyltransferase subunit STT3A OS=Homo sapiens GN=STT3A - [STT3A_HUMAN]	Endoplasmic reticulum, Membrane	1.47	2	1	1	1	0					0					3.9905e+06	2.02133	1.47	1	1	613	69.5432	7.81104
P36776-3	Isoform 3 of Lon protease homolog, mitochondrial OS=Homo sapiens GN=LONP1 - [LONM_HUMAN]	Mitochondrion	1.44	5	1	1	1	0		0			0		0			3.68445e+06	2.30382	1.44	1	1	763	85.5877	6.03662
B4DJ10	Leucine--tRNA ligase, cytoplasmic OS=Homo sapiens GN=LARS PE=1 SV=1 - [B4DJ10_HUMAN]	Cytoplasm	1.43	4	1	1	1	0		0			0		0			844047	2.28972	1.43	1	1	1122	127.955	7.03467
P20742	Pregnancy zone protein OS=Homo sapiens GN=PZP PE=1 SV=4 - [PZP_HUMAN]	Secreted	1.42	3	1	2	3	0		0			6.34396e+06	5.19512	1.42	2	2	1.75261e+07	2.80677	0.61	1	1	1482	163.76	6.37939
P17858	ATP-dependent 6-phosphofructokinase, liver type OS=Homo sapiens GN=PFKL PE=1 SV=6 - [PFKAL_HUMAN]	Cytoplasm	1.41	2	1	1	1	0		0			0		0			6.10653e+06	1.85816	1.41	1	1	780	84.9642	7.50342
P42338	Phosphatidylinositol 4,5-bisphosphate 3-kinase catalytic subunit beta isoform OS=Homo sapiens GN=PIK3CB PE=1 SV=1 - [PK3CB_HUMAN]	Cytoplasm, Nucleus	1.4	1	1	1	1	0		0			0		0			6.8298e+06	0	1.4	1	1	1070	122.683	7.09326
E9PB77	Integrin alpha-2 OS=Homo sapiens GN=ITGA2 PE=1 SV=1 - [E9PB77_HUMAN]	Membrane	1.4	4	1	1	1	0					0		0			2.47725e+06	1.67319	1.4	1	1	641	69.4193	5.18604
Q16819	Meprin A subunit alpha OS=Homo sapiens GN=MEP1A PE=1 SV=2 - [MEP1A_HUMAN]	Membrane	1.34	1	1	1	1	0		0			2.44725e+06	2.4649	1.34	1	1	0		0			746	84.3654	5.71924
P01024	Complement C3 OS=Homo sapiens GN=C3 PE=1 SV=2 - [CO3_HUMAN]	Secreted	1.32	1	1	1	1	0		0			0		0			4392425	3.56638	1.32	1	1	1663	187.03	6.40479
Q14566	DNA replication licensing factor MCM6 OS=Homo sapiens GN=MCM6 PE=1 SV=1 - [MCM6_HUMAN]	Nucleus	1.22	1	1	1	1	0		0			0		0			2.98653e+06	2.64657	1.22	1	1	821	92.8312	5.41455
P17655-2	Isoform 2 of Calpain-2 catalytic subunit OS=Homo sapiens GN=CAPN2 - [CAN2_HUMAN]	Cell membrane, Cytoplasm, Membrane	1.13	2	1	1	1	0		0			0		0			3.74182e+06	0	1.13	1	1	622	71.4304	4.90674
P07996	Thrombospondin-1 OS=Homo sapiens GN=THBS1 PE=1 SV=2 - [TSP1_HUMAN]	Endoplasmic reticulum	1.03	1	1	1	1	0		0			2.84669e+06	2.51771	1.03	1	1	0		0			1170	129.3	4.94482
P29317	Ephrin type-A receptor 2 OS=Homo sapiens GN=EPHA2 PE=1 SV=2 - [EPHA2_HUMAN]	Cell junction, Cell membrane, Cell projection, Membrane	1.02	1	1	1	1	0		0			0		0			4.66404e+06	2.29013	1.02	1	1	976	108.197	6.22705
Q5D862	Filaggrin-2 OS=Homo sapiens GN=FLG2 PE=1 SV=1 - [FILA2_HUMAN]	Cytoplasm	0.96	1	2	2	4	0		0			2.97907e+06	2.0445	0.46	1	1	0		0			2391	247.928	8.30908
Q13753-2	Isoform Short of Laminin subunit gamma-2 OS=Homo sapiens GN=LAMC2 - [LAMC2_HUMAN]	Basement membrane, Extracellular matrix, Secreted	0.9	2	1	1	1	1.15218e+06	2.37475	0.9	1	1	0		0			0		0			1111	121.526	6.37939
P15924	Desmoplakin OS=Homo sapiens GN=DSP PE=1 SV=3 - [DESP_HUMAN]	Cell junction, Cell membrane	0.87	3	2	2	2	0		0			4.03853e+06	2.60369	0.52	1	1	0		0			2871	331.569	6.81494
Q9NXG0	Centlein OS=Homo sapiens GN=CNTLN PE=2 SV=5 - [CNTLN_HUMAN]	Cytoplasm, Cytoskeleton	0.85	1	1	1	1	0		0			6.32422e+06	2.43229	0.85	1	1	0		0			1405	161.504	8.14795
F5GXS0	Complement C4-B OS=Homo sapiens GN=C4B PE=4 SV=1 - [F5GXS0_HUMAN]	Secreted	0.82	4	1	1	1	4.90418e+06	2.58958	0.82	1	1	0		0			0		0			1698	187.552	7.32764
E7EUY0	DNA-dependent protein kinase catalytic subunit OS=Homo sapiens GN=PRKDC PE=1 SV=1 - [E7EUY0_HUMAN]	obsolete	0.78	3	2	2	2	0		0			0		0			3.1361e+06	5.02916	0.78	2	2	4096	465.089	7.1665
Q86YZ3	Hornerin OS=Homo sapiens GN=HRNR PE=1 SV=2 - [HORN_HUMAN]	Cytoplasm	0.77	1	1	1	1	0		0			101707	2.86399	0.77	1	1	0		0			2850	282.228	10.0376
Q5JU85-3	Isoform 3 of IQ motif and SEC7 domain-containing protein 2 OS=Homo sapiens GN=IQSEC2 - [IQEC2_HUMAN]	Cytoplasm	0.63	3	1	1	1	0					0		0			6.53852e+06	1.72565	0.63	1	1	949	105.034	7.23975
Q14204	Cytoplasmic dynein 1 heavy chain 1 OS=Homo sapiens GN=DYNC1H1 PE=1 SV=5 - [DYHC1_HUMAN]	Cytoplasm, Cytoskeleton, Dynein, Microtubule	0.56	1	2	2	2	0		0			0		0			7.79392e+06	4.24886	0.56	2	2	4646	532.072	6.40479
H0YLX4	WD repeat-containing protein 72 OS=Homo sapiens GN=WDR72 PE=4 SV=1 - [H0YLX4_HUMAN]	Cytoplasm	0.55	3	1	1	1	0		0			0		0			6.07537e+06	0	0.55	1	1	1099	122.959	6.75635
Q9H251-4	Isoform 4 of Cadherin-23 OS=Homo sapiens GN=CDH23 - [CAD23_HUMAN]	Cell membrane, Membrane	0.42	5	1	1	3	0		0			0		0			1.6115e+07	0	0.42	1	1	3319	365.321	4.65283

## Sheet: Exocytosis
LFQ Proteimics identification (Search Result) of IPC proteins adsorbed on AuNPs after exocytosis
Accession	Description	Subcellular location	ΣCoverage	Σ# Proteins	Σ# Unique Peptides	Σ# Peptides	Σ# PSMs	Area of PC-Lysate	Score	Coverage	# Peptides	# PSM	Aea of PC-Upper	Score	Coverage	# Peptides	# PSM	Area of IPC-Exo	Score	Coverage	# Peptides	# PSM	# AAs	MW [kDa]	calc. pI
P05387	60S acidic ribosomal protein P2 OS=Homo sapiens GN=RPLP2 PE=1 SV=1 - [RLA2_HUMAN]	cytoplasm, ribosome, focal adhesion, membrane	73.91	2	7	7	51	6.64752e+07	49.575	73.91	7	15	3.11113e+06	43.58	39.13	2	12	1.47864e+07	63.0971	69.57	4	16	115	11.6578	4.53857
P35908	Keratin, type II cytoskeletal 2 epidermal OS=Homo sapiens GN=KRT2 PE=1 SV=2 - [K22E_HUMAN]	Intermediate filament, Keratin	68.08	11	24	32	330	6.82186e+07	65.4248	31.61	16	23	1.43214e+07	353.088	40.38	20	111	3.7739e+07	302.505	25.35	16	98	639	65.3932	8.00146
P62258-2	Isoform SV of 14-3-3 protein epsilon OS=Homo sapiens GN=YWHAE - [1433E_HUMAN]	Cytoplasm, Nucleus	66.95	7	11	13	26	1.12833e+08	72.7899	66.95	13	26	0					0		0			233	26.4872	4.86865
P30044-2	Isoform Cytoplasmic+peroxisomal of Peroxiredoxin-5, mitochondrial OS=Homo sapiens GN=PRDX5 - [PRDX5_HUMAN]	Cytoplasm, Mitochondrion, Peroxisome	66.05	4	7	7	11	1.86311e+07	35.6608	66.05	7	11	0					0					162	17.02	7.23975
P60174-1	Isoform 2 of Triosephosphate isomerase OS=Homo sapiens GN=TPI1 - [TPIS_HUMAN]	Cytoplasm	63.45	6	12	12	39	1.18361e+08	99.7966	63.45	12	32	0					0					249	26.6527	6.90283
P09211	Glutathione S-transferase P OS=Homo sapiens GN=GSTP1 PE=1 SV=2 - [GSTP1_HUMAN]	Cytoplasm, Mitochondrion, Nucleus	60.95	2	10	10	120	5.24682e+08	394.924	60.95	10	119	0		0			0					210	23.341	5.64307
P05787	Keratin, type II cytoskeletal 8 OS=Homo sapiens GN=KRT8 PE=1 SV=7 - [K2C8_HUMAN]	Cytoplasm, Intermediate filament, Keratin, Nucleus	60.87	24	24	30	330	7.23118e+07	84.6919	36.65	17	30	3.55752e+07	201.154	37.68	15	71	1.02329e+08	446.196	42.24	21	148	483	53.6711	5.59229
P06733	Alpha-enolase OS=Homo sapiens GN=ENO1 PE=1 SV=2 - [ENOA_HUMAN]	Cell membrane, Cytoplasm, Membrane, Nucleus	60.83	15	17	17	76	2.07715e+08	208.793	60.83	17	59	0		0			0		0			434	47.1393	7.38623
P35527	Keratin, type I cytoskeletal 9 OS=Homo sapiens GN=KRT9 PE=1 SV=3 - [K1C9_HUMAN]	Intermediate filament, Keratin	59.23	2	25	26	483	2.66607e+07	77.5445	46.23	16	23	7.51463e+07	751.824	50.08	19	191	5.19378e+07	530.873	42.05	16	130	623	62.0268	5.23682
P13645	Keratin, type I cytoskeletal 10 OS=Homo sapiens GN=KRT10 PE=1 SV=6 - [K1C10_HUMAN]	Intermediate filament, Keratin, Secreted	58.39	6	25	31	583	6.2951e+07	160.119	50.68	24	43	2.45436e+07	634.282	47.77	22	202	6.48439e+07	603.47	43.15	22	196	584	58.7917	5.21143
P10809	60 kDa heat shock protein, mitochondrial OS=Homo sapiens GN=HSPD1 PE=1 SV=2 - [CH60_HUMAN]	Mitochondrion	57.94	8	27	27	85	1.42221e+08	244.461	57.94	27	80	0		0			0					573	61.0164	5.87158
P62899	60S ribosomal protein L31 OS=Homo sapiens GN=RPL31 PE=1 SV=1 - [RL31_HUMAN]	cytoplasm, ribosome, focal adhesion, membrane	57.6	8	8	8	60	3.34546e+07	8.11422	18.4	2	3	0		0			1.06454e+07	20.3379	18.4	2	8	125	14.4539	10.5356
P04264	Keratin, type II cytoskeletal 1 OS=Homo sapiens GN=KRT1 PE=1 SV=6 - [K2C1_HUMAN]	Cell membrane, Intermediate filament, Keratin, Membrane	56.99	8	28	33	841	1.02423e+08	152.06	50.31	24	51	5.55783e+07	1101.33	51.86	28	336	9.27932e+07	736.864	45.96	25	242	644	65.999	8.11865
P08727	Keratin, type I cytoskeletal 19 OS=Homo sapiens GN=KRT19 PE=1 SV=4 - [K1C19_HUMAN]	Intermediate filament, Keratin	56.75	7	13	24	205	3.86719e+07	22.6895	19	9	9	1.43724e+07	154.88	29.5	11	59	3.25405e+07	263.386	36.5	15	88	400	44.0791	5.13525
P15531	Nucleoside diphosphate kinase A OS=Homo sapiens GN=NME1 PE=1 SV=1 - [NDKA_HUMAN]	Cytoplasm, Nucleus	53.29	6	1	7	14	8.09152e+07	32.6456	53.29	7	14	0					0					152	17.1377	6.18896
G3V1A4	Cofilin 1 (Non-muscle), isoform CRA_a OS=Homo sapiens GN=CFL1 PE=1 SV=1 - [G3V1A4_HUMAN]	actin cytoskeleton	52.35	9	6	6	25	6.1376e+07	42.867	52.35	6	11	1.62335e+06	10.0506	9.4	1	4	0					149	16.8008	8.35303
O00299	Chloride intracellular channel protein 1 OS=Homo sapiens GN=CLIC1 PE=1 SV=4 - [CLIC1_HUMAN]	Cell membrane, Cytoplasm, Membrane, Nucleus	52.28	1	8	8	27	9.74706e+07	83.5009	52.28	8	24	254224	2.50846	4.98	1	1	0					241	26.9057	5.17334
F8WF65	Elongation factor 1-beta OS=Homo sapiens GN=EEF1B2 PE=1 SV=1 - [F8WF65_HUMAN]	Cytoplasm	51.72	4	1	1	2	5.65273e+07	4.74264	51.72	1	1	0					0					29	3.1025	4.4624
P62805	Histone H4 OS=Homo sapiens GN=HIST1H4A PE=1 SV=2 - [H4_HUMAN]	Chromosome, Nucleosome core, Nucleus	50.49	1	5	5	152	2.45792e+08	26.4507	40.78	4	12	1.8937e+07	99.433	38.83	4	37	2.25111e+07	165.285	38.83	4	64	103	11.3604	11.356
P67809	Nuclease-sensitive element-binding protein 1 OS=Homo sapiens GN=YBX1 PE=1 SV=3 - [YBOX1_HUMAN]	Cytoplasm, Nucleus, Secreted	50.31	4	7	12	106	2.77964e+07	13.9835	15.74	3	4	559075	19.6134	5.25	1	6	0	38.5011	11.11	2	11	324	35.9027	9.87646
P07355	Annexin A2 OS=Homo sapiens GN=ANXA2 PE=1 SV=2 - [ANXA2_HUMAN]	Basement membrane, Extracellular matrix, Secreted	50.15	25	19	19	51	1.31482e+08	138.496	50.15	19	44	0		0			0					339	38.5798	7.75244
H0YKX5	Tropomyosin alpha-1 chain (Fragment) OS=Homo sapiens GN=TPM1 PE=1 SV=1 - [H0YKX5_HUMAN]	Cytoplasm	50	23	4	9	13	3.10495e+07	9.48475	23.24	4	4	0		0			0	1.72008	7.04	1	1	142	16.3553	4.7417
J3KPD9	Nucleoside diphosphate kinase B OS=Homo sapiens GN=NME2 PE=1 SV=1 - [J3KPD9_HUMAN]	Cytoplasm, Cytoskeleton, Microtubule	49.75	9	1	7	14	9.61118e+07	31.0579	49.75	7	14	0		0			0					197	22.4077	9.53955
P31949	Protein S100-A11 OS=Homo sapiens GN=S100A11 PE=1 SV=2 - [S10AB_HUMAN]	Cytoplasm, Nucleus	49.52	1	5	5	8	9.7373e+06	16.6222	49.52	5	6	0		0			792373	2.40194	8.57	1	1	105	11.7328	7.12256
P07437	Tubulin beta chain OS=Homo sapiens GN=TUBB PE=1 SV=2 - [TBB5_HUMAN]	Cytoplasm, Cytoskeleton, Microtubule	48.65	23	3	17	58	1.20186e+08	178.14	48.65	17	57	0					0		0			444	49.639	4.89404
P68371	Tubulin beta-4B chain OS=Homo sapiens GN=TUBB4B PE=1 SV=1 - [TBB4B_HUMAN]	Cytoplasm, Cytoskeleton, Microtubule	48.54	25	3	17	54	6.4871e+07	169.55	48.54	17	54	0					0		0			445	49.799	4.89404
P18669	Phosphoglycerate mutase 1 OS=Homo sapiens GN=PGAM1 PE=1 SV=2 - [PGAM1_HUMAN]	cytoplasm， extracellular space	48.43	3	8	8	17	2.63842e+07	45.2942	48.43	8	17	0		0			0		0			254	28.7858	7.18115
P62269	40S ribosomal protein S18 OS=Homo sapiens GN=RPS18 PE=1 SV=3 - [RS18_HUMAN]	Cytoplasm	48.03	2	9	9	15	1.2159e+07	9.93882	32.24	5	5	0		0			0	2.20815	7.24	1	1	152	17.7079	10.9897
P06753-2	Isoform 2 of Tropomyosin alpha-3 chain OS=Homo sapiens GN=TPM3 - [TPM3_HUMAN]	Cytoplasm, Cytoskeleton	47.98	14	10	15	32	4.70507e+07	46.329	46.37	14	17	0		0			0	1.72008	4.03	1	1	248	29.0147	4.77979
P09525	Annexin A4 OS=Homo sapiens GN=ANXA4 PE=1 SV=4 - [ANXA4_HUMAN]	Cytoplasm, nucleus, membrane, vesicle membrane, endosome	47.96	3	14	14	24	3.06212e+07	53.9921	47.96	14	18	0		0			0		0			319	35.8601	6.12549
I3L397	Eukaryotic translation initiation factor 5A-1 (Fragment) OS=Homo sapiens GN=EIF5A PE=1 SV=2 - [I3L397_HUMAN]	Cytoplasm	47.95	9	6	6	12	2.01959e+07	36.9173	47.95	6	12	0		0			0					146	16.0089	4.99561
P63104	14-3-3 protein zeta/delta OS=Homo sapiens GN=YWHAZ PE=1 SV=1 - [1433Z_HUMAN]	Cytoplasm	47.35	11	6	8	20	1.15084e+08	67.7034	47.35	8	20	0		0			0		0			245	27.7277	4.79248
P31946-2	Isoform Short of 14-3-3 protein beta/alpha OS=Homo sapiens GN=YWHAB - [1433B_HUMAN]	Cytoplasm, Membrane, Vacuole	47.13	4	6	8	19	9.59251e+07	60.9851	47.13	8	19	0		0			0					244	27.8327	4.83057
B4E241	Serine/arginine-rich-splicing factor 3 OS=Homo sapiens GN=SRSF3 PE=1 SV=1 - [B4E241_HUMAN]	Cytoplasm, Nucleus	46.77	2	5	6	52	1.96942e+07	2.24032	11.29	1	1	0		0			0		0			124	14.1942	10.0815
Q06830	Peroxiredoxin-1 OS=Homo sapiens GN=PRDX1 PE=1 SV=1 - [PRDX1_HUMAN]	Cytoplasm	46.73	1	6	8	15	1.21728e+08	39.6666	46.73	8	13	0					0		0			199	22.0963	8.1333
P07237	Protein disulfide-isomerase OS=Homo sapiens GN=P4HB PE=1 SV=3 - [PDIA1_HUMAN]	Cell membrane, Endoplasmic reticulum, Membrane	46.46	12	9	17	32	5.37007e+07	96.5872	46.46	17	32	0					0		0			508	57.0807	4.86865
P61254	60S ribosomal protein L26 OS=Homo sapiens GN=RPL26 PE=1 SV=1 - [RL26_HUMAN]	Cytoplasm, Extracellular region or secreted, Nucleus, membrane	46.21	14	2	9	18	1.17745e+07	6.8554	16.55	3	3	0		0			2.93929e+06	2.62393	5.52	1	1	145	17.2475	10.5503
P60709	Actin, cytoplasmic 1 OS=Homo sapiens GN=ACTB PE=1 SV=1 - [ACTB_HUMAN]	Cytoplasm, Cytoskeleton, Nucleus	46.13	23	7	13	96	5.21609e+08	217.478	46.13	13	67	480001	2.35116	2.67	1	1	1.26586e+06	2.48963	2.67	1	1	375	41.7097	5.47803
Q07020-2	Isoform 2 of 60S ribosomal protein L18 OS=Homo sapiens GN=RPL18 - [RL18_HUMAN]	Cytoplasm, Endoplasmic reticulum	45.91	7	7	7	32	1.63757e+07	14.552	28.3	4	5	0					2.32058e+06	10.5714	23.27	3	4	159	18.08	11.8394
P07737	Profilin-1 OS=Homo sapiens GN=PFN1 PE=1 SV=2 - [PROF1_HUMAN]	Cytoplasm, Cytoskeleton	45.71	3	5	5	11	1.05334e+08	36.2974	45.71	5	11	0					0					140	15.0446	8.26514
P30050	60S ribosomal protein L12 OS=Homo sapiens GN=RPL12 PE=1 SV=1 - [RL12_HUMAN]	Cytoplasm, Extracellular region or secreted, Nucleus, membrane	45.45	2	5	5	13	2.28129e+07	22.1031	45.45	5	7	0					1.57973e+06	5.35533	9.7	1	2	165	17.8075	9.42236
P02533	Keratin, type I cytoskeletal 14 OS=Homo sapiens GN=KRT14 PE=1 SV=4 - [K1C14_HUMAN]	Cytoplasm, Intermediate filament, Keratin, Nucleus	45.34	9	6	19	154	2.63161e+07	11.8714	8.69	5	5	1.50298e+07	137.143	35.81	13	58	3.20017e+07	113.882	14.83	9	48	472	51.5294	5.16064
P68036-2	Isoform 2 of Ubiquitin-conjugating enzyme E2 L3 OS=Homo sapiens GN=UBE2L3 - [UB2L3_HUMAN]	Cytoplasm, Nucleus	45.08	3	4	4	5	8.9324e+06	14.4171	45.08	4	5	0		0			0		0			122	14.1123	8.92432
P02768	Serum albumin OS=Homo sapiens GN=ALB PE=1 SV=2 - [ALBU_HUMAN]	Secreted	44.83	7	25	25	1221	6.6818e+08	110.592	30.21	18	42	1.75853e+09	731.532	25.78	16	258	3.5408e+09	728.228	22.99	15	255	609	69.3215	6.27783
P04075	Fructose-bisphosphate aldolase A OS=Homo sapiens GN=ALDOA PE=1 SV=2 - [ALDOA_HUMAN]	Cytoplasm	44.78	12	12	13	37	1.08799e+08	96.6664	44.78	13	35	0					0					364	39.3953	8.08936
K7EN82	Glycylpeptide N-tetradecanoyltransferase 1 (Fragment) OS=Homo sapiens GN=NMT1 PE=1 SV=1 - [K7EN82_HUMAN]	Cytoplasm	44.44	4	2	2	3	7.11464e+06	4.97185	44.44	2	2	0					0					72	8.16411	5.05908
P62316-2	Isoform 2 of Small nuclear ribonucleoprotein Sm D2 OS=Homo sapiens GN=SNRPD2 - [SMD2_HUMAN]	Cytoplasm, Nucleus, Spliceosome	44.44	4	5	5	27	4.4649e+06	7.6768	16.67	1	2	0		0			0		0			108	12.3906	9.89111
P61604	10 kDa heat shock protein, mitochondrial OS=Homo sapiens GN=HSPE1 PE=1 SV=2 - [CH10_HUMAN]	Mitochondrion	44.12	4	5	5	38	7.16221e+07	19.2354	42.16	4	8	783688	37.3675	25.49	3	11	6.92828e+06	41.4645	23.53	2	12	102	10.9249	8.92432
X6RJP6	Transgelin-2 (Fragment) OS=Homo sapiens GN=TAGLN2 PE=4 SV=1 - [X6RJP6_HUMAN]	Cytoplasm	43.32	3	6	6	11	2.40778e+07	24.425	43.32	6	9	0		0			535075	2.48265	5.88	1	1	187	21.0725	7.81104
Q01995	Transgelin OS=Homo sapiens GN=TAGLN PE=1 SV=4 - [TAGL_HUMAN]	Cytoplasm	43.28	3	9	9	12	2.10325e+07	31.2399	43.28	9	12	0		0			0					201	22.5964	8.83643
P06748-2	Isoform 2 of Nucleophosmin OS=Homo sapiens GN=NPM1 - [NPM_HUMAN]	Cytoplasm, Cytoskeleton, Nucleus	43.02	5	8	8	63	6.36727e+07	108.124	43.02	8	28	1.57171e+06	17.6575	16.98	2	4	1.01708e+07	97.7512	30.19	4	30	265	29.4462	4.61475
P68363	Tubulin alpha-1B chain OS=Homo sapiens GN=TUBA1B PE=1 SV=1 - [TBA1B_HUMAN]	Cytoplasm, Cytoskeleton, Microtubule	42.79	32	13	13	87	4.07289e+08	243.941	39.69	12	74	0					0					451	50.1196	5.05908
P04406	Glyceraldehyde-3-phosphate dehydrogenase OS=Homo sapiens GN=GAPDH PE=1 SV=3 - [G3P_HUMAN]	Cytoplasm, Cytoskeleton, Membrane, Nucleus	42.69	3	10	10	43	3.52128e+08	117.066	42.69	10	36	0					0					335	36.0304	8.45557
P11021	78 kDa glucose-regulated protein OS=Homo sapiens GN=HSPA5 PE=1 SV=2 - [GRP78_HUMAN]	Cytoplasm, Endoplasmic reticulum	42.35	1	21	23	74	137527796	216.955	42.35	23	69	0					0		0			654	72.2884	5.16064
E5RI99	60S ribosomal protein L30 (Fragment) OS=Homo sapiens GN=RPL30 PE=1 SV=1 - [E5RI99_HUMAN]	Cytoplasm	42.11	3	4	4	18	2.17454e+07	13.9724	42.11	4	5	0					0					114	12.6476	9.5542
P08779	Keratin, type I cytoskeletal 16 OS=Homo sapiens GN=KRT16 PE=1 SV=4 - [K1C16_HUMAN]	Intermediate filament, Keratin	42.07	9	7	18	139	2.63161e+07	11.8714	8.67	5	5	1.47899e+07	104.012	16.7	8	46	3.20017e+07	110.272	12.05	8	47	473	51.2362	5.04639
P00558	Phosphoglycerate kinase 1 OS=Homo sapiens GN=PGK1 PE=1 SV=3 - [PGK1_HUMAN]	Cytoplasm	41.49	4	12	12	30	8.47085e+07	92.3156	41.49	12	29	0		0			0		0			417	44.5861	8.104
P07108	Acyl-CoA-binding protein OS=Homo sapiens GN=DBI PE=1 SV=2 - [ACBP_HUMAN]	Endoplasmic reticulum, Golgi apparatus	41.38	6	2	2	2	1.18399e+07	0	41.38	2	2	0					0					87	10.038	6.56592
G3V3U4	Proteasome subunit alpha type OS=Homo sapiens GN=PSMA6 PE=1 SV=1 - [G3V3U4_HUMAN]	Cytoplasm, Nucleus, Proteasome	41.12	8	4	4	5	1.46444e+07	11.9221	41.12	4	5	0					0		0			107	11.563	9.1001
F8W1N5	Nascent polypeptide-associated complex subunit alpha, muscle-specific form (Fragment) OS=Homo sapiens GN=NACA PE=1 SV=1 - [F8W1N5_HUMAN]	Cytoplasm，Nucleus，Endoplasmic reticulum	40.85	8	2	2	2	1.99637e+07	6.52527	40.85	2	2	0		0			0					71	7.80827	9.62744
Q9BVA1	Tubulin beta-2B chain OS=Homo sapiens GN=TUBB2B PE=1 SV=1 - [TBB2B_HUMAN]	Cytoplasm, Cytoskeleton, Microtubule	40.45	17	1	14	43	6.82204e+07	140.678	40.45	14	43	0					0					445	49.9209	4.89404
P11142	Heat shock cognate 71 kDa protein OS=Homo sapiens GN=HSPA8 PE=1 SV=1 - [HSP7C_HUMAN]	Cell membrane, Cytoplasm, Membrane, Nucleus, Spliceosome	40.25	16	17	20	50	1.14511e+08	160.326	40.25	20	49	0		0			0		0			646	70.8542	5.51611
P30041	Peroxiredoxin-6 OS=Homo sapiens GN=PRDX6 PE=1 SV=3 - [PRDX6_HUMAN]	Cytoplasm, Lysosome	40.18	1	8	8	13	4.291e+07	30.8546	40.18	8	12	0		0			0					224	25.0192	6.37939
Q16629-3	Isoform 3 of Serine/arginine-rich splicing factor 7 OS=Homo sapiens GN=SRSF7 - [SRSF7_HUMAN]	Cytoplasm, Nucleus	40.15	5	4	5	36	1.96942e+07	2.24032	10.61	1	1	0		0			0		0			132	15.2475	9.62744
P40926	Malate dehydrogenase, mitochondrial OS=Homo sapiens GN=MDH2 PE=1 SV=3 - [MDHM_HUMAN]	Mitochondrion	39.94	3	10	10	22	4.85087e+07	65.3706	39.94	10	20	0		0			0					338	35.4807	8.67529
P13639	Elongation factor 2 OS=Homo sapiens GN=EEF2 PE=1 SV=4 - [EF2_HUMAN]	Cytoplasm, Nucleus	39.74	6	24	24	50	6.98592e+07	163.513	39.74	24	50	0					0		0			858	95.277	6.82959
P67936	Tropomyosin alpha-4 chain OS=Homo sapiens GN=TPM4 PE=1 SV=3 - [TPM4_HUMAN]	Cytoplasm, Cytoskeleton	39.52	10	7	11	22	3.44604e+07	35.9804	29.84	9	12	0		0			0	1.72008	4.03	1	1	248	28.5045	4.69092
Q14019	Coactosin-like protein OS=Homo sapiens GN=COTL1 PE=1 SV=3 - [COTL1_HUMAN]	Cytoplasm, Cytoskeleton, Nucleus	39.44	2	5	5	5	9989990	6.40772	39.44	5	5	0					0					142	15.935	5.66846
P10599-2	Isoform 2 of Thioredoxin OS=Homo sapiens GN=TXN - [THIO_HUMAN]	Cytoplasm, Nucleus, Secreted	38.82	2	3	3	6	5.29698e+07	10.9766	38.82	3	5	0					0		0			85	9.44569	6.03662
C9J9K3	40S ribosomal protein SA (Fragment) OS=Homo sapiens GN=RPSA PE=1 SV=2 - [C9J9K3_HUMAN]	Cytoplasm	38.78	4	7	7	7	3.41398e+07	22.4278	38.78	7	7	0		0			0		0			263	29.386	5.24951
P27348	14-3-3 protein theta OS=Homo sapiens GN=YWHAQ PE=1 SV=1 - [1433T_HUMAN]	Cytoplasm	38.37	2	8	10	25	1.01265e+08	75.9435	38.37	10	25	0					0					245	27.7468	4.77979
G5EA52	Protein disulfide-isomerase OS=Homo sapiens GN=PDIA3 PE=1 SV=1 - [G5EA52_HUMAN]	Cytoplasm	38.35	2	14	17	31	3.89084e+07	78.4078	38.35	17	30	0		0			0					485	54.9289	6.85889
H0Y3Z3	Protein disulfide-isomerase (Fragment) OS=Homo sapiens GN=P4HB PE=1 SV=1 - [H0Y3Z3_HUMAN]	Endoplasmic reticulum	38.32	1	1	9	13	2.32428e+07	26.6487	35.4	8	12	0		0			0		0			274	31.5234	4.62744
P35232	Prohibitin OS=Homo sapiens GN=PHB PE=1 SV=1 - [PHB_HUMAN]	Membrane, Mitochondrion, Mitochondrion inner membrane	38.24	7	8	8	11	2.17886e+07	28.431	38.24	8	10	0		0			0		0			272	29.7859	5.75732
H7BZJ3	Protein disulfide-isomerase A3 (Fragment) OS=Homo sapiens GN=PDIA3 PE=1 SV=1 - [H7BZJ3_HUMAN]	Endoplasmic reticulum	38.21	1	1	4	9	4.38016e+07	23.1856	38.21	4	9	0					0					123	13.5108	7.29834
P21796	Voltage-dependent anion-selective channel protein 1 OS=Homo sapiens GN=VDAC1 PE=1 SV=2 - [VDAC1_HUMAN]	Cell membrane, Membrane, Mitochondrion, Mitochondrion outer membrane	38.16	5	8	8	13	2.7144e+07	37.2223	38.16	8	12	0					0		0			283	30.7536	8.54346
Q9UNX3	60S ribosomal protein L26-like 1 OS=Homo sapiens GN=RPL26L1 PE=1 SV=1 - [RL26L_HUMAN]	Cytoplasm, extracellular space	37.93	8	1	8	16	1.17745e+07	6.8554	16.55	3	3	0					2.93929e+06	2.62393	5.52	1	1	145	17.2456	10.5503
P12429	Annexin A3 OS=Homo sapiens GN=ANXA3 PE=1 SV=3 - [ANXA3_HUMAN]	Cytoplasm, Extracellular region or secreted, membrane	37.77	6	11	11	13	3.44847e+07	36.896	37.77	11	13	0		0			0		0			323	36.3527	5.92236
Q15084-3	Isoform 3 of Protein disulfide-isomerase A6 OS=Homo sapiens GN=PDIA6 - [PDIA6_HUMAN]	Cell membrane, Endoplasmic reticulum, Membrane	37.53	5	10	10	24	5.26049e+07	83.7914	37.53	10	24	0		0			0					437	47.8081	5.08447
P08238	Heat shock protein HSP 90-beta OS=Homo sapiens GN=HSP90AB1 PE=1 SV=4 - [HS90B_HUMAN]	Cell membrane, Cytoplasm, Membrane, Nucleus, Secreted	37.43	9	12	26	47	2.63791e+08	128.005	37.43	26	47	0					0		0			724	83.2121	5.03369
P32119	Peroxiredoxin-2 OS=Homo sapiens GN=PRDX2 PE=1 SV=5 - [PRDX2_HUMAN]	Cytoplasm	37.37	3	8	9	16	5.58984e+07	37.5083	37.37	9	15	0					0					198	21.8782	5.97314
P68104	Elongation factor 1-alpha 1 OS=Homo sapiens GN=EEF1A1 PE=1 SV=1 - [EF1A1_HUMAN]	Cell membrane, Cytoplasm, Membrane, Nucleus	37.23	5	13	13	70	3.28594e+08	192.56	35.28	12	62	0					0					462	50.1091	9.01221
P08758	Annexin A5 OS=Homo sapiens GN=ANXA5 PE=1 SV=2 - [ANXA5_HUMAN]	Cell membrane, Cytoplasm, Membrane, Secreted	37.19	5	8	8	10	3.80441e+07	30.0489	37.19	8	10	0					0					320	35.9144	5.04639
P62314	Small nuclear ribonucleoprotein Sm D1 OS=Homo sapiens GN=SNRPD1 PE=1 SV=1 - [SMD1_HUMAN]	Cytoplasm, Nucleus, Spliceosome	36.97	3	4	4	10	9.90462e+06	19.1867	36.97	4	6	994170	13.0955	16.81	1	3	0		0			119	13.2734	11.561
E9PMW7	Elongation factor 1-delta OS=Homo sapiens GN=EEF1D PE=1 SV=1 - [E9PMW7_HUMAN]		36.92	14	3	3	4	3.18275e+07	15.498	36.92	3	4	0					0					130	14.1712	7.51807
P05388	60S acidic ribosomal protein P0 OS=Homo sapiens GN=RPLP0 PE=1 SV=1 - [RLA0_HUMAN]	Cytoplasm, Nucleus	36.91	14	7	7	8	2.56196e+07	25.3078	36.91	7	8	0					0		0			317	34.2518	5.97314
P02538	Keratin, type II cytoskeletal 6A OS=Homo sapiens GN=KRT6A PE=1 SV=3 - [K2C6A_HUMAN]	Intermediate filament, Keratin	36.88	9	9	21	100	2.40639e+07	29.5743	8.69	5	11	2.37416e+07	49.3759	10.11	6	20	5.11647e+07	45.8391	8.33	6	20	564	60.0083	8.00146
E9PJD9	60S ribosomal protein L27a OS=Homo sapiens GN=RPL27A PE=1 SV=1 - [E9PJD9_HUMAN]	Cytoplasm	36.26	4	3	3	8	2.54373e+07	2.09555	12.09	1	1	0		0			0					91	10.1206	10.2134
P61353	60S ribosomal protein L27 OS=Homo sapiens GN=RPL27 PE=1 SV=2 - [RL27_HUMAN]	Cytoplasm, Endoplasmic reticulum	36.03	4	4	4	53	2.81718e+07	10.1768	22.06	2	4	0					0	1.79407	6.62	1	1	136	15.7877	10.5649
F8WES2	S-methyl-5'-thioadenosine phosphorylase OS=Homo sapiens GN=MTAP PE=4 SV=1 - [F8WES2_HUMAN]	Cytoplasm	36	11	1	1	2	4.8439e+06	8.29316	36	1	2	0					0					50	5.23473	4.55127
Q96KK5	Histone H2A type 1-H OS=Homo sapiens GN=HIST1H2AH PE=1 SV=3 - [H2A1H_HUMAN]	Chromosome, Nucleosome core, Nucleus	35.94	10	1	4	353	2.55981e+08	142.393	27.34	3	38	1.08294e+08	118.841	27.34	3	39	4.14288e+08	362.51	35.94	4	104	128	13.8978	10.8872
P51149	Ras-related protein Rab-7a OS=Homo sapiens GN=RAB7A PE=1 SV=1 - [RAB7A_HUMAN]	Cytoplasmic vesicle, Endosome, Lipid droplet, Lysosome, Membrane	35.75	7	6	6	8	1.94187e+07	19.9911	35.75	6	8	0		0			0		0			207	23.4748	6.69775
O60814	Histone H2B type 1-K OS=Homo sapiens GN=HIST1H2BK PE=1 SV=3 - [H2B1K_HUMAN]	Chromosome, Nucleosome core, Nucleus	35.71	13	2	5	62	1.49791e+08	7.72906	26.98	3	4	4.42059e+07	15.5872	15.08	2	8	1.80383e+08	79.8211	23.81	3	34	126	13.8816	10.3159
P06899	Histone H2B type 1-J OS=Homo sapiens GN=HIST1H2BJ PE=1 SV=3 - [H2B1J_HUMAN]	Chromosome, Nucleosome core, Nucleus	35.71	8	2	5	47	1.31291e+08	7.74603	26.98	3	3	4.95296e+07	8.68224	7.14	1	4	1.45611e+08	64.5111	23.81	3	28	126	13.8956	10.3159
P12277	Creatine kinase B-type OS=Homo sapiens GN=CKB PE=1 SV=1 - [KCRB_HUMAN]	Cytoplasm	35.43	4	10	10	38	1.18497e+08	92.8104	35.43	10	30	0					0					381	42.6173	5.59229
P23396	40S ribosomal protein S3 OS=Homo sapiens GN=RPS3 PE=1 SV=2 - [RS3_HUMAN]	Cytoplasm, Cytoskeleton, Membrane, Mitochondrion, Mitochondrion inner membrane, Nucleus	35.39	14	7	7	8	2.53324e+07	20.1137	35.39	7	7	0					0		0			243	26.6714	9.65674
P04908	Histone H2A type 1-B/E OS=Homo sapiens GN=HIST1H2AB PE=1 SV=2 - [H2A1B_HUMAN]	Chromosome, Nucleosome core, Nucleus	35.38	4	1	4	342	2.55981e+08	142.393	26.92	3	38	1.08294e+08	118.841	26.92	3	39	4.14288e+08	357.346	26.92	3	102	130	14.127	11.0483
P62750	60S ribosomal protein L23a OS=Homo sapiens GN=RPL23A PE=1 SV=1 - [RL23A_HUMAN]	Cytoplasm, Nucleus, Secreted	35.26	6	8	8	33	1.92077e+07	5.35959	15.38	2	2	662737	9.68435	8.33	1	4	4.74499e+06	25.5451	8.33	1	9	156	17.6841	10.4478
P17931	Galectin-3 OS=Homo sapiens GN=LGALS3 PE=1 SV=5 - [LEG3_HUMAN]	Cytoplasm, Nucleus, Secreted, Spliceosome	35.2	2	7	7	48	9.32981e+07	38.3073	28.4	6	15	0	2.46749	5.2	1	1	4.9723e+07	50.7851	29.2	6	23	250	26.1361	8.55811
P39019	40S ribosomal protein S19 OS=Homo sapiens GN=RPS19 PE=1 SV=2 - [RS19_HUMAN]	Nucleus	35.17	5	8	8	39	1.67327e+07	11.6624	26.21	4	5	0					0		0			145	16.0505	10.3159
D6RFH4	Cytochrome b5 type B OS=Homo sapiens GN=CYB5B PE=1 SV=1 - [D6RFH4_HUMAN]	Cytoplasm	35.11	4	2	2	3	1.30415e+07	8.52972	35.11	2	3	0					0					131	14.8366	6.18896
P62277	40S ribosomal protein S13 OS=Homo sapiens GN=RPS13 PE=1 SV=2 - [RS13_HUMAN]	Cytoplasm, Membrane, Nucleus, Secreted	35.1	3	6	6	37	1.15863e+07	5.90742	15.23	2	2	0					0		0			151	17.2117	10.5356
K7EMN2	6-phosphogluconate dehydrogenase, decarboxylating (Fragment) OS=Homo sapiens GN=PGD PE=1 SV=1 - [K7EMN2_HUMAN]	Mitochondrion	35	6	4	4	4	1.00311e+07	10.2476	35	4	4	0					0					160	17.282	8.44092
P69905	Hemoglobin subunit alpha OS=Homo sapiens GN=HBA1 PE=1 SV=2 - [HBA_HUMAN]	cytoplasm, endosome, membrane	34.51	2	4	4	11	6.8548e+06	4.92309	21.83	2	3	0		0			0		0			142	15.2479	8.67529
P00338	L-lactate dehydrogenase A chain OS=Homo sapiens GN=LDHA PE=1 SV=2 - [LDHA_HUMAN]	Cytoplasm	34.34	22	9	11	20	8.49032e+07	52.4078	34.34	11	19	0		0			0		0			332	36.6654	8.26514
O94907	Dickkopf-related protein 1 OS=Homo sapiens GN=DKK1 PE=1 SV=1 - [DKK1_HUMAN]	Secreted	34.21	4	8	8	64	0					1.02302e+07	119.379	34.21	8	52	5.28898e+06	22.2585	9.4	2	9	266	28.6526	8.39697
O43707	Alpha-actinin-4 OS=Homo sapiens GN=ACTN4 PE=1 SV=2 - [ACTN4_HUMAN]	Cell junction, Cytoplasm, Cytoskeleton, Nucleus	34.14	15	18	25	36	6.0284e+07	105.763	34.14	25	36	0		0			0					911	104.788	5.43994
P46781	40S ribosomal protein S9 OS=Homo sapiens GN=RPS9 PE=1 SV=3 - [RS9_HUMAN]	Cytoplasm	34.02	5	8	8	12	1.41511e+07	11.6233	25.77	6	6	0					0					194	22.5776	10.6528
F8VTQ5	Heterogeneous nuclear ribonucleoprotein A1 (Fragment) OS=Homo sapiens GN=HNRNPA1 PE=1 SV=1 - [F8VTQ5_HUMAN]	Cytoplasm	33.79	10	4	4	6	7.5325e+06	11.2224	33.79	4	6	0					0					145	16.5262	6.63916
P21333-2	Isoform 2 of Filamin-A OS=Homo sapiens GN=FLNA - [FLNA_HUMAN]	Cytoplasm, Cytoskeleton	33.54	8	56	60	99	4.43916e+07	298.993	33.54	60	98	0		0			0		0			2639	279.843	6.04932
P50454	Serpin H1 OS=Homo sapiens GN=SERPINH1 PE=1 SV=2 - [SERPH_HUMAN]	Endoplasmic reticulum	33.25	13	11	11	24	4.7736e+07	62.4283	33.25	11	20	0					0		0			418	46.4112	8.68994
P55327-2	Isoform 2 of Tumor protein D52 OS=Homo sapiens GN=TPD52 - [TPD52_HUMAN]	Cytoplasm, endoplasmic reticulum	33.15	12	3	3	4	8.97434e+06	14.1504	33.15	3	4	0		0			0		0			184	19.8512	4.95752
O43399-6	Isoform 6 of Tumor protein D54 OS=Homo sapiens GN=TPD52L2 - [TPD54_HUMAN]	Cytoplasm	33.13	7	5	5	9	1.89863e+07	15.9022	33.13	5	6	0					0					163	17.4629	6.59521
P07741-2	Isoform 2 of Adenine phosphoribosyltransferase OS=Homo sapiens GN=APRT - [APT_HUMAN]	Cytoplasm	32.84	6	4	4	7	7.60021e+06	14.7796	32.84	4	7	0					0					134	14.5478	7.34229
C9JL85	Myotrophin OS=Homo sapiens GN=MTPN PE=1 SV=1 - [C9JL85_HUMAN]	Cytoplasm	32.69	2	1	1	1	8.30235e+06	4.33753	32.69	1	1	0					0					52	5.70082	4.77979
Q9H0U4	Ras-related protein Rab-1B OS=Homo sapiens GN=RAB1B PE=1 SV=1 - [RAB1B_HUMAN]	Cytoplasm, Membrane	32.34	73	3	5	8	2.74492e+07	14.2751	32.34	5	8	0					0		0			201	22.1572	5.73193
P05783	Keratin, type I cytoskeletal 18 OS=Homo sapiens GN=KRT18 PE=1 SV=2 - [K1C18_HUMAN]	Cytoplasm, Intermediate filament, Keratin, Nucleus	32.33	2	12	14	135	4.52802e+07	41.1937	26.28	10	13	8.98037e+06	87.1045	17.91	7	36	3.33005e+07	180.08	27.44	10	69	430	48.0285	5.45264
Q5JR95	40S ribosomal protein S8 OS=Homo sapiens GN=RPS8 PE=1 SV=1 - [Q5JR95_HUMAN]	Cytoplasm, endoplasmic reticulum	31.91	2	5	5	12	2.03306e+07	17.5971	25.53	4	5	0					0					188	21.866	10.3599
P14618	Pyruvate kinase PKM OS=Homo sapiens GN=PKM PE=1 SV=4 - [KPYM_HUMAN]	Cytoplasm, Nucleus	31.83	14	13	13	51	7.96237e+07	147.757	31.83	13	44	0		0			0					531	57.9	7.84033
P62937	Peptidyl-prolyl cis-trans isomerase A OS=Homo sapiens GN=PPIA PE=1 SV=2 - [PPIA_HUMAN]	Cytoplasm, Secreted	31.52	5	6	6	10	1.4819e+08	20.656	31.52	6	10	0					0		0			165	18.0009	7.81104
C9JXB8	60S ribosomal protein L24 OS=Homo sapiens GN=RPL24 PE=1 SV=1 - [C9JXB8_HUMAN]	Cytoplasm, Secreted	31.4	3	4	4	11	1.07619e+07	2.51057	6.61	1	1	0		0			0		0			121	14.3598	11.312
J3QRP6	Na(+)/H(+) exchange regulatory cofactor NHE-RF1 (Fragment) OS=Homo sapiens GN=SLC9A3R1 PE=1 SV=1 - [J3QRP6_HUMAN]	Cytoplasm	31.16	3	4	4	15	1.29405e+07	12.8167	31.16	4	5	791067	10.9986	11.16	2	5	586090	11.9414	18.6	2	5	215	22.8575	4.81787
P27797	Calreticulin OS=Homo sapiens GN=CALR PE=1 SV=1 - [CALR_HUMAN]	Cytoplasm, Endoplasmic reticulum, Extracellular matrix, Sarcoplasmic reticulum, Secreted	30.94	3	11	11	26	5.34684e+07	54.8315	30.94	11	26	0		0			0		0			417	48.1118	4.43701
F8WBS5	60S ribosomal protein L35a OS=Homo sapiens GN=RPL35A PE=1 SV=1 - [F8WBS5_HUMAN]	Cytoplasm	30.91	4	3	3	5	6.35292e+06	1.84876	16.36	1	1	0		0			0					55	6.46844	9.99365
P07195	L-lactate dehydrogenase B chain OS=Homo sapiens GN=LDHB PE=1 SV=2 - [LDHB_HUMAN]	Cytoplasm	30.84	11	8	10	18	1.09896e+08	56.0608	30.84	10	18	0					0		0			334	36.6151	6.04932
P46779-4	Isoform 4 of 60S ribosomal protein L28 OS=Homo sapiens GN=RPL28 - [RL28_HUMAN]	Cytoplasm, extracellular, membrane	30.43	8	3	3	4	2.10169e+06	1.6717	15.94	1	1	0					0					69	7.88318	10.6968
Q01105	Protein SET OS=Homo sapiens GN=SET PE=1 SV=3 - [SET_HUMAN]	Cytoplasm, Endoplasmic reticulum, Nucleus	30.34	5	7	7	22	6.37957e+07	52.5854	30.34	7	16	0					1.03561e+06	15.6548	8.28	2	6	290	33.4687	4.32275
P62979	Ubiquitin-40S ribosomal protein S27a OS=Homo sapiens GN=RPS27A PE=1 SV=2 - [RS27A_HUMAN]	Cytoplasm, Nucleus	30.13	26	4	4	66	1.17247e+08	11.7007	21.79	3	4	7.20027e+06	73.5996	21.79	3	24	9.28601e+06	81.5018	21.79	3	26	156	17.9535	9.64209
P08195-2	Isoform 2 of 4F2 cell-surface antigen heavy chain OS=Homo sapiens GN=SLC3A2 - [4F2_HUMAN]	Cell membrane, Membrane	30.06	11	13	13	23	2.88312e+07	74.4044	30.06	13	23	0					0		0			529	57.9089	5.35107
Q8IUE6	Histone H2A type 2-B OS=Homo sapiens GN=HIST2H2AB PE=1 SV=3 - [H2A2B_HUMAN]	Chromosome, Nucleosome core, Nucleus	30	2	2	3	108	1.67353e+08	28.6709	24.62	2	8	935668	55.4667	6.92	1	21	39187307	97.2659	6.92	1	36	130	13.9868	10.8872
Q99497	Protein DJ-1 OS=Homo sapiens GN=PARK7 PE=1 SV=2 - [PARK7_HUMAN]	Cell membrane, Cytoplasm, Membrane, Mitochondrion, Nucleus	29.63	3	4	4	8	1.38403e+07	18.5906	29.63	4	8	0		0			0					189	19.8785	6.78564
P62851	40S ribosomal protein S25 OS=Homo sapiens GN=RPS25 PE=1 SV=1 - [RS25_HUMAN]	Cytoplasm, secreted, nucleus	29.6	1	5	5	15	2.67359e+07	10.0435	22.4	3	4	0		0			0	1.88743	8	1	1	125	13.7337	10.1108
Q02878	60S ribosomal protein L6 OS=Homo sapiens GN=RPL6 PE=1 SV=3 - [RL6_HUMAN]	Cytoplasm, Endoplasmic reticulum	29.51	7	10	10	25	1.26642e+07	7.93482	13.19	4	4	0					1.85242e+06	4.18663	6.6	2	2	288	32.7076	10.5796
P07900	Heat shock protein HSP 90-alpha OS=Homo sapiens GN=HSP90AA1 PE=1 SV=5 - [HS90A_HUMAN]	Cell membrane, Cytoplasm, Membrane, Nucleus	29.37	15	9	21	34	1.89822e+08	82.8149	29.37	21	34	0		0			0		0			732	84.6067	5.021
P42766	60S ribosomal protein L35 OS=Homo sapiens GN=RPL35 PE=1 SV=2 - [RL35_HUMAN]	Cytoplasm, Membrane, Nucleus	29.27	2	5	5	25	1.13065e+07	5.95755	26.02	3	3	0					3.67342e+06	2.85655	8.13	1	1	123	14.5426	11.0483
P17096-2	Isoform HMG-Y of High mobility group protein HMG-I/HMG-Y OS=Homo sapiens GN=HMGA1 - [HMGA1_HUMAN]	Chromosome, Nucleus	29.17	4	2	2	3	0					2.37223e+06	3.71094	9.38	1	2	0					96	10.6726	10.3159
Q15181	Inorganic pyrophosphatase OS=Homo sapiens GN=PPA1 PE=1 SV=2 - [IPYR_HUMAN]	Cytoplasm	29.07	5	5	6	7	2.24878e+07	12.5085	29.07	6	7	0					0					289	32.6392	5.85889
M0R3H0	40S ribosomal protein S16 OS=Homo sapiens GN=RPS16 PE=1 SV=1 - [M0R3H0_HUMAN]	Cytoplasm	29	6	3	3	4	1.57637e+07	8.80607	29	3	4	0					0					100	11.0681	10.2427
P13647	Keratin, type II cytoskeletal 5 OS=Homo sapiens GN=KRT5 PE=1 SV=3 - [K2C5_HUMAN]	Intermediate filament, Keratin	28.98	13	8	18	88	2.40639e+07	26.8828	8.64	5	11	2.34767e+07	60.6862	18.98	11	23	4.72696e+07	28.2957	10	7	12	590	62.34	7.73779
P26373	60S ribosomal protein L13 OS=Homo sapiens GN=RPL13 PE=1 SV=4 - [RL13_HUMAN]		28.91	6	6	6	15	8.10066e+06	7.58314	19.43	4	4	0		0			2.24927e+06	2.61237	5.21	1	1	211	24.2465	11.6489
P61457	Pterin-4-alpha-carbinolamine dehydratase OS=Homo sapiens GN=PCBD1 PE=1 SV=2 - [PHS_HUMAN]	Cytoplasm, Nucleus	28.85	1	2	2	2	3.44699e+06	4.87571	28.85	2	2	0					0					104	11.992	6.80029
E9PQ14	Dipeptidyl peptidase 3 (Fragment) OS=Homo sapiens GN=DPP3 PE=1 SV=1 - [E9PQ14_HUMAN]	Cytoplasm, plasma membrane, nucleus,	28.81	9	3	3	3	7.44645e+06	7.35519	28.81	3	3	0					0					177	19.8069	5.94775
M0QXF7	UPF0556 protein C19orf10 (Fragment) OS=Homo sapiens GN=C19orf10 PE=1 SV=1 - [M0QXF7_HUMAN]	Cytoplasm	28.57	3	2	2	2	7.83924e+06	2.83548	28.57	2	2	0		0			0		0			84	9.66357	4.99561
P56537	Eukaryotic translation initiation factor 6 OS=Homo sapiens GN=EIF6 PE=1 SV=1 - [IF6_HUMAN]	Cytoplasm, Nucleus	28.57	5	4	4	6	1.66782e+07	19.9501	28.57	4	6	0					0					245	26.5822	4.67822
A8MW49	Fatty acid-binding protein, liver OS=Homo sapiens GN=FABP1 PE=1 SV=1 - [A8MW49_HUMAN]	Cytoplasm, nucleus	28.23	3	3	3	6	2.9952e+07	3.85493	16.94	2	2	3.73516e+06	1.69604	11.29	1	1	0		0			124	13.799	5.26221
P18124	60S ribosomal protein L7 OS=Homo sapiens GN=RPL7 PE=1 SV=1 - [RL7_HUMAN]	Cytoplasm, membrane, nucleus,	28.23	4	6	6	8	1.75655e+07	12.5946	19.35	4	5	0		0			0					248	29.2072	10.6528
E7EPB3	60S ribosomal protein L14 OS=Homo sapiens GN=RPL14 PE=1 SV=1 - [E7EPB3_HUMAN]	Cytoplasm	28.23	2	3	3	12	9.70744e+06	6.04054	28.23	3	4	0		0			0					124	14.5486	10.2134
P62158	Calmodulin OS=Homo sapiens GN=CALM1 PE=1 SV=2 - [CALM_HUMAN]	Cytoplasm	28.19	10	3	3	10	3.59142e+07	21.8163	28.19	3	8	952120	2.45877	11.41	1	1	0		0			149	16.8268	4.22119
J3KPX7	Prohibitin-2 OS=Homo sapiens GN=PHB2 PE=1 SV=1 - [J3KPX7_HUMAN]	Membrane, mitochondrion	28.09	8	7	7	7	1.24959e+07	15.2158	21.74	6	6	0					0					299	33.382	9.80322
F8VSA6	NEDD8 OS=Homo sapiens GN=NEDD8 PE=4 SV=1 - [F8VSA6_HUMAN]	Cytoplasm	28	5	1	1	1	1.08897e+07	3.16597	28	1	1	0					0		0			50	5.8632	6.69775
I7HJJ0	ADP/ATP translocase 3 (Fragment) OS=Homo sapiens GN=SLC25A6 PE=1 SV=1 - [I7HJJ0_HUMAN]	Mitochondrion	27.85	5	1	4	14	2.67408e+07	26.2439	27.85	4	13	0					0					158	17.2972	9.74463
K7EJT5	60S ribosomal protein L22 (Fragment) OS=Homo sapiens GN=RPL22 PE=1 SV=1 - [K7EJT5_HUMAN]	Cytoplasm	27.66	7	1	1	2	2.85966e+07	3.47227	27.66	1	1	0					0					47	5.07968	9.42236
Q9H3K6-2	Isoform 2 of BolA-like protein 2 OS=Homo sapiens GN=BOLA2 - [BOLA2_HUMAN]	Cytoplasm, Nucleus	27.59	5	1	1	1	4.82385e+06	4.25104	27.59	1	1	0					0		0			58	6.83743	5.84619
P09936	Ubiquitin carboxyl-terminal hydrolase isozyme L1 OS=Homo sapiens GN=UCHL1 PE=1 SV=2 - [UCHL1_HUMAN]	Cytoplasm, Endoplasmic reticulum, Membrane	27.35	4	5	5	7	2.21894e+07	19.3804	27.35	5	7	0		0			0					223	24.8085	5.47803
P62081	40S ribosomal protein S7 OS=Homo sapiens GN=RPS7 PE=1 SV=1 - [RS7_HUMAN]	Cytoplasm, Cytoskeleton	27.32	2	4	4	7	5.38232e+06	8.24984	23.2	3	3	0		0			0					194	22.1133	10.0962
E5RG29	Aspartyl/asparaginyl beta-hydroxylase (Fragment) OS=Homo sapiens GN=ASPH PE=4 SV=1 - [E5RG29_HUMAN]	Membrane	27.27	15	2	2	6	2.37879e+07	25.4422	27.27	2	6	0					0					198	22.2265	4.23389
P04083	Annexin A1 OS=Homo sapiens GN=ANXA1 PE=1 SV=2 - [ANXA1_HUMAN]	Cell membrane, Cell projection, Cilium, Cytoplasm, Cytoplasmic vesicle, Endosome, Membrane, Nucleus, Secreted	27.17	3	6	6	9	2.15101e+07	30.8699	27.17	6	9	0		0			0		0			346	38.69	7.02002
Q5T6W5	Heterogeneous nuclear ribonucleoprotein K OS=Homo sapiens GN=HNRNPK PE=1 SV=1 - [Q5T6W5_HUMAN]	obsolete	27.1	7	8	8	12	1.93052e+07	22.5788	21.73	7	8	0		0			0		0			428	47.5276	5.63037
P06576	ATP synthase subunit beta, mitochondrial OS=Homo sapiens GN=ATP5B PE=1 SV=3 - [ATPB_HUMAN]	CF(1), Membrane, Mitochondrion, Mitochondrion inner membrane	27.03	7	10	10	14	2.63978e+07	35.6862	27.03	10	13	0		0			0					529	56.5246	5.40186
O75531	Barrier-to-autointegration factor OS=Homo sapiens GN=BANF1 PE=1 SV=1 - [BAF_HUMAN]	Chromosome, Cytoplasm, Nucleus	26.97	1	1	1	2	9.43505e+06	5.47315	26.97	1	2	0					0		0			89	10.052	6.0874
P13667	Protein disulfide-isomerase A4 OS=Homo sapiens GN=PDIA4 PE=1 SV=2 - [PDIA4_HUMAN]	Endoplasmic reticulum	26.82	1	11	11	19	2.23926e+07	60.2096	26.82	11	19	0		0			0		0			645	72.887	5.07178
S4R2X2	Sideroflexin-1 OS=Homo sapiens GN=SFXN1 PE=1 SV=1 - [S4R2X2_HUMAN]	Membrane, mitochondrion	26.55	5	2	2	3	8.32633e+06	10.9861	26.55	2	3	0					0					177	19.9051	8.1626
P56134-4	Isoform 4 of ATP synthase subunit f, mitochondrial OS=Homo sapiens GN=ATP5J2 - [ATPK_HUMAN]	Mitochondrion, Mitochondrion inner membrane	26.53	8	1	1	1	6.4099e+06	2.02907	26.53	1	1	0					0					49	5.73709	9.70068
P14625	Endoplasmin OS=Homo sapiens GN=HSP90B1 PE=1 SV=1 - [ENPL_HUMAN]	Endoplasmic reticulum	26.4	4	18	20	29	8.4933e+07	78.6529	26.4	20	29	0		0			0		0			803	92.4113	4.84326
Q15365	Poly(rC)-binding protein 1 OS=Homo sapiens GN=PCBP1 PE=1 SV=2 - [PCBP1_HUMAN]	Cytoplasm, Nucleus	26.4	2	5	7	8	1.87957e+07	23.431	26.4	7	8	0					0		0			356	37.4739	7.09326
H3BV17	Phosphoglycolate phosphatase (Fragment) OS=Homo sapiens GN=PGP PE=1 SV=1 - [H3BV17_HUMAN]	Cytoplasm	26.32	2	1	1	1	7.02618e+06	3.75133	26.32	1	1	0					0					57	6.0021	5.10986
O95994	Anterior gradient protein 2 homolog OS=Homo sapiens GN=AGR2 PE=1 SV=1 - [AGR2_HUMAN]	Endoplasmic reticulum, Secreted	26.29	8	4	4	11	2.46981e+07	24.7339	26.29	4	9	0					916678	4.56819	6.29	1	2	175	19.9666	8.99756
Q06323-3	Isoform 3 of Proteasome activator complex subunit 1 OS=Homo sapiens GN=PSME1 - [PSME1_HUMAN]	Proteasome	26.18	5	5	5	5	1.34285e+07	13.7587	26.18	5	5	0		0			0		0			233	26.8529	5.78271
P23526-2	Isoform 2 of Adenosylhomocysteinase OS=Homo sapiens GN=AHCY - [SAHH_HUMAN]	Cytoplasm	25.99	11	11	11	16	3.2721e+07	36.5138	25.99	11	16	0					0		0			404	44.6296	6.46826
P53999	Activated RNA polymerase II transcriptional coactivator p15 OS=Homo sapiens GN=SUB1 PE=1 SV=3 - [TCP4_HUMAN]	Nucleus	25.98	1	3	3	18	1.39311e+07	4.85881	18.9	2	2	243419	7.61376	8.66	1	4	2.37823e+06	11.127	8.66	1	6	127	14.3864	9.59814
A8K8G0	Hepatoma-derived growth factor OS=Homo sapiens GN=HDGF PE=1 SV=1 - [A8K8G0_HUMAN]	unclear	25.96	4	2	2	4	3.02104e+07	12.3935	25.96	2	4	0		0			0		0			208	22.95	4.55127
P48047	ATP synthase subunit O, mitochondrial OS=Homo sapiens GN=ATP5O PE=1 SV=1 - [ATPO_HUMAN]	Membrane, Mitochondrion, Mitochondrion inner membrane	25.82	4	5	5	5	6.14638e+06	8.69532	21.6	4	4	0					0					213	23.2627	9.96436
P02786	Transferrin receptor protein 1 OS=Homo sapiens GN=TFRC PE=1 SV=2 - [TFR1_HUMAN]	Cell membrane, Membrane, Secreted	25.79	5	16	16	26	3.66531e+07	70.1442	25.79	16	26	0		0			0		0			760	84.8179	6.60986
B4E022	Transketolase OS=Homo sapiens GN=TKT PE=1 SV=1 - [B4E022_HUMAN]	Cytoplasm	25.52	5	9	9	13	4.73444e+07	40.031	25.52	9	13	0		0			0		0			576	62.8393	7.51807
Q15366-6	Isoform 6 of Poly(rC)-binding protein 2 OS=Homo sapiens GN=PCBP2 - [PCBP2_HUMAN]	Cytoplasm, Nucleus	25.48	25	4	6	7	1.45519e+07	18.9208	25.48	6	7	0					0		0			361	38.1264	6.78564
H3BV41	Cleavage and polyadenylation-specificity factor subunit 5 (Fragment) OS=Homo sapiens GN=NUDT21 PE=1 SV=1 - [H3BV41_HUMAN]	Nucleus	25.35	3	1	1	1	7.91317e+06	3.27654	25.35	1	1	0		0			0		0			71	8.0883	5.78271
H7C3I1	Hsc70-interacting protein (Fragment) OS=Homo sapiens GN=ST13 PE=4 SV=1 - [H7C3I1_HUMAN]	Cytoplasm, extracellular	25.34	5	3	3	3	1.74205e+07	8.93036	25.34	3	3	0					0					146	16.3191	4.88135
P29966	Myristoylated alanine-rich C-kinase substrate OS=Homo sapiens GN=MARCKS PE=1 SV=4 - [MARCS_HUMAN]	Cytoplasm, Cytoskeleton, Membrane	25.3	1	4	4	38	2.04327e+07	33.8701	25.3	4	9	1.81619e+06	30.9957	19.58	3	9	2.19905e+06	42.584	19.58	3	12	332	31.5359	4.44971
E9PNW0	Nucleosome assembly protein 1-like 4 (Fragment) OS=Homo sapiens GN=NAP1L4 PE=1 SV=1 - [E9PNW0_HUMAN]	Nucleus	25.23	15	1	2	2	7.48554e+06	4.87516	25.23	2	2	0		0			0					107	12.2423	8.1626
Q13162	Peroxiredoxin-4 OS=Homo sapiens GN=PRDX4 PE=1 SV=1 - [PRDX4_HUMAN]	Cytoplasm, Endoplasmic reticulum	25.09	4	5	6	8	2.15355e+07	19.34	25.09	6	8	0					0		0			271	30.5208	6.29053
H0YM70	Proteasome activator complex subunit 2 OS=Homo sapiens GN=PSME2 PE=1 SV=1 - [H0YM70_HUMAN]	Cytoplasm	25	3	4	4	4	8.19936e+06	14.3051	25	4	4	0					0		0			228	25.9946	5.92236
P62304	Small nuclear ribonucleoprotein E OS=Homo sapiens GN=SNRPE PE=1 SV=1 - [RUXE_HUMAN]	Cytoplasm, Nucleus, Spliceosome	25	2	2	2	3	5.66925e+06	2.02503	11.96	1	1	1.87862e+06	2.65127	13.04	1	1	0					92	10.7966	9.43701
K7ENK9	Vesicle-associated membrane protein 2 OS=Homo sapiens GN=VAMP2 PE=4 SV=1 - [K7ENK9_HUMAN]	Membrane,vesicle,endosome	25	7	1	1	2	1.0185e+07	7.79482	25	1	2	0					0					68	7.77024	8.79248
P25705	ATP synthase subunit alpha, mitochondrial OS=Homo sapiens GN=ATP5A1 PE=1 SV=1 - [ATPA_HUMAN]	Cell membrane, CF(1), Membrane, Mitochondrion, Mitochondrion inner membrane	24.95	9	11	11	24	4.25108e+07	57.3177	23.69	10	16	0		0			0					553	59.7136	9.12939
P38646	Stress-70 protein, mitochondrial OS=Homo sapiens GN=HSPA9 PE=1 SV=2 - [GRP75_HUMAN]	Mitochondrion, Nucleus	24.89	5	12	12	33	5.74167e+07	92.7794	24.89	12	31	0		0			0		0			679	73.6348	6.16357
D6RB09	40S ribosomal protein S3a (Fragment) OS=Homo sapiens GN=RPS3A PE=1 SV=2 - [D6RB09_HUMAN]	Cytoplasm	24.87	13	4	4	5	9.59605e+06	2.148	11.92	2	2	0		0			0					193	22.4448	9.75928
P61204	ADP-ribosylation factor 3 OS=Homo sapiens GN=ARF3 PE=1 SV=2 - [ARF3_HUMAN]	Cytoplasm, Golgi apparatus	24.86	7	2	3	9	1.67961e+07	26.8451	24.86	3	9	0					0		0			181	20.5877	7.43018
J3KRE2	Rho GDP-dissociation inhibitor 1 OS=Homo sapiens GN=ARHGDIA PE=1 SV=1 - [J3KRE2_HUMAN]	cytoplasm	24.81	7	3	3	7	2.05082e+07	18.5835	24.81	3	7	0					0					129	14.8052	4.67822
P61981	14-3-3 protein gamma OS=Homo sapiens GN=YWHAG PE=1 SV=2 - [1433G_HUMAN]	Cytoplasm	24.7	1	3	5	7	9.16098e+07	20.6183	24.7	5	7	0					0					247	28.2849	4.89404
P04080	Cystatin-B OS=Homo sapiens GN=CSTB PE=1 SV=2 - [CYTB_HUMAN]	Cytoplasm, Nucleus	24.49	1	2	2	5	1.49249e+07	6.37438	24.49	2	3	0		0			0					98	11.1326	7.56201
C9JPM4	ADP-ribosylation factor 4 (Fragment) OS=Homo sapiens GN=ARF4 PE=1 SV=1 - [C9JPM4_HUMAN]	Cytoplasm	24.41	3	1	2	8	1.72765e+07	22.2566	24.41	2	8	0					0					127	14.5438	8.11865
C9JCK5	Proteasome subunit alpha type-2 OS=Homo sapiens GN=PSMA2 PE=1 SV=1 - [C9JCK5_HUMAN]	cytoplasm	24.39	3	2	2	3	5.72635e+06	9.8568	24.39	2	3	0					0					164	18.5954	5.98584
P37108	Signal recognition particle 14 kDa protein OS=Homo sapiens GN=SRP14 PE=1 SV=2 - [SRP14_HUMAN]	Cytoplasm, Signal recognition particle	24.26	2	4	4	6	4.28125e+06	5.44878	16.91	2	2	0					0					136	14.5608	10.0376
P26583	High mobility group protein B2 OS=Homo sapiens GN=HMGB2 PE=1 SV=2 - [HMGB2_HUMAN]	Chromosome, Cytoplasm, Nucleus, Secreted	23.92	2	3	5	8	1.038e+07	20.5991	19.62	4	7	0		0			0		0			209	24.0187	7.81104
P05090	Apolipoprotein D OS=Homo sapiens GN=APOD PE=1 SV=1 - [APOD_HUMAN]	Secreted	23.81	4	4	4	28	1.13647e+07	5.35235	13.23	2	2	1.05767e+06	35.2691	16.4	3	14	1.15594e+06	27.9622	12.7	2	12	189	21.2618	5.14795
S4R3B5	Protein transport protein Sec61 subunit beta OS=Homo sapiens GN=SEC61B PE=1 SV=1 - [S4R3B5_HUMAN]	Membrane	23.81	2	1	1	1	7442150	1.67114	23.81	1	1	0					0					42	4.87056	9.53955
F8VRJ2	Nucleosome assembly protein 1-like 1 (Fragment) OS=Homo sapiens GN=NAP1L1 PE=1 SV=1 - [F8VRJ2_HUMAN]	Nucleus	23.68	20	1	2	4	1.37972e+07	12.5413	23.68	2	4	0					0					114	13.4918	4.64014
P46783	40S ribosomal protein S10 OS=Homo sapiens GN=RPS10 PE=1 SV=1 - [RS10_HUMAN]	Cytoplasm, Nucleus	23.64	4	4	4	16	3.9793e+06	2.95219	9.09	1	1	0					0	0	8.48	1	1	165	18.8859	10.1548
B7Z972	Protein-L-isoaspartate(D-aspartate) O-methyltransferase OS=Homo sapiens GN=PCMT1 PE=1 SV=1 - [B7Z972_HUMAN]	cytoplasm	23.44	9	4	4	4	5.48741e+06	9.37107	23.44	4	4	0		0			0					192	20.6696	6.87354
M0QYM5	Heterogeneous nuclear ribonucleoprotein U-like protein 1 (Fragment) OS=Homo sapiens GN=HNRNPUL1 PE=1 SV=1 - [M0QYM5_HUMAN]	Nucleus	23.33	8	2	2	2	3.42438e+06	3.95545	23.33	2	2	0					0					90	10.127	7.34229
F5GWX2	Heme-binding protein 1 OS=Homo sapiens GN=HEBP1 PE=1 SV=1 - [F5GWX2_HUMAN]	cytoplasm	23.31	3	2	2	3	3.75059e+06	5.79394	23.31	2	3	0					0					133	14.7104	5.16064
P09429	High mobility group protein B1 OS=Homo sapiens GN=HMGB1 PE=1 SV=3 - [HMGB1_HUMAN]	Cell membrane, Chromosome, Cytoplasm, Endosome, Membrane, Nucleus, Secreted	23.26	5	4	6	9	3.50562e+07	21.0957	19.07	5	7	3466453	3.89887	6.98	1	1	0		0			215	24.8782	5.74463
P19338	Nucleolin OS=Homo sapiens GN=NCL PE=1 SV=3 - [NUCL_HUMAN]	Cytoplasm, Nucleus	23.24	2	15	15	25	5.39129e+07	73.7795	23.24	15	25	0		0			0		0			710	76.5684	4.70361
Q15323	Keratin, type I cuticular Ha1 OS=Homo sapiens GN=KRT31 PE=2 SV=3 - [K1H1_HUMAN]	Intermediate filament, Keratin	23.08	8	6	9	41	3.65308e+07	16.9689	18.27	8	8	1.97082e+07	32.1258	1.68	1	17	4.63593e+07	17.7819	1.68	1	11	416	47.2071	4.88135
P40925	Malate dehydrogenase, cytoplasmic OS=Homo sapiens GN=MDH1 PE=1 SV=4 - [MDHC_HUMAN]	Cytoplasm	23.05	8	6	6	9	1.89579e+07	25.0033	23.05	6	9	0					0					334	36.403	7.35693
Q71UI9-2	Isoform 2 of Histone H2A.V OS=Homo sapiens GN=H2AFV - [H2AV_HUMAN]	Chromosome, Nucleosome core, Nucleus	22.81	8	1	3	151	2.46358e+08	10.0116	14.04	2	5	2.62305e+07	61.373	14.04	2	24	3.93962e+07	120.277	22.81	3	49	114	12.1387	10.4624
Q9NQC3-2	Isoform 2 of Reticulon-4 OS=Homo sapiens GN=RTN4 - [RTN4_HUMAN]	Cell junction, Cell membrane, Endoplasmic reticulum, Membrane	22.79	9	5	5	7	1.60838e+07	19.2759	22.79	5	7	0					0					373	40.2929	4.77979
Q9H444	Charged multivesicular body protein 4b OS=Homo sapiens GN=CHMP4B PE=1 SV=1 - [CHM4B_HUMAN]	Cytoplasm, Endosome, Membrane, Nucleus	22.77	1	4	4	7	8.11499e+06	5.04536	11.16	2	2	0					0	2.85227	6.25	1	1	224	24.9346	4.81787
O95292	Vesicle-associated membrane protein-associated protein B/C OS=Homo sapiens GN=VAPB PE=1 SV=3 - [VAPB_HUMAN]	Endoplasmic reticulum, Membrane	22.63	3	3	4	5	1.32275e+07	16.5246	22.63	4	5	0					0					243	27.2111	7.29834
C9JMM0	Chromobox protein homolog 3 (Fragment) OS=Homo sapiens GN=CBX3 PE=1 SV=1 - [C9JMM0_HUMAN]	Nucleus	22.58	4	1	1	1	5.19683e+06	3.57466	22.58	1	1	0					0		0			62	7.21671	8.99756
P62263	40S ribosomal protein S14 OS=Homo sapiens GN=RPS14 PE=1 SV=3 - [RS14_HUMAN]	Cytoplasm, extracellular space, nucleus, Membrane	22.52	3	3	3	6	1.87752e+07	10.5514	22.52	3	4	0		0			0					151	16.2625	10.0522
P26599	Polypyrimidine tract-binding protein 1 OS=Homo sapiens GN=PTBP1 PE=1 SV=1 - [PTBP1_HUMAN]	Nucleus	22.41	23	7	7	14	9.51757e+06	41.7949	22.41	7	14	0		0			0		0			531	57.1856	9.17334
B1AK87	Capping protein (Actin filament) muscle Z-line, beta, isoform CRA_a OS=Homo sapiens GN=CAPZB PE=1 SV=1 - [B1AK87_HUMAN]	Cytoplasm, Cytoskeleton	22.31	7	4	4	5	7.38711e+06	11.6088	22.31	4	5	0					0					260	29.2768	6.91748
Q9UBI6	Guanine nucleotide-binding protein G(I)/G(S)/G(O) subunit gamma-12 OS=Homo sapiens GN=GNG12 PE=1 SV=3 - [GBG12_HUMAN]	Cell membrane, Membrane	22.22	1	1	1	3	0					0					6.2375e+06	3.08191	22.22	1	1	72	8.00117	8.96826
Q9NZI8	Insulin-like growth factor 2 mRNA-binding protein 1 OS=Homo sapiens GN=IGF2BP1 PE=1 SV=2 - [IF2B1_HUMAN]	Cell projection, Cytoplasm, Nucleus	22.01	2	9	10	40	1.85977e+07	36.3381	18.37	8	12	0		0			0		0			577	63.4412	9.20264
C9JD32	60S ribosomal protein L23 (Fragment) OS=Homo sapiens GN=RPL23 PE=1 SV=1 - [C9JD32_HUMAN]	Cytoplasm, extracellular space, nucleus, Membrane	21.98	4	1	1	11	2.40902e+07	3.16556	21.98	1	1	0					0					91	9.66339	11.4878
P16422	Epithelial cell adhesion molecule OS=Homo sapiens GN=EPCAM PE=1 SV=2 - [EPCAM_HUMAN]	Cell junction, Cell membrane, Membrane, Tight junction	21.97	3	4	4	7	1.01529e+07	15.2083	16.56	3	5	0		0			0		0			314	34.9097	7.45947
Q04917	14-3-3 protein eta OS=Homo sapiens GN=YWHAH PE=1 SV=4 - [1433F_HUMAN]	Cytoplasm, extracellular space, nucleus, Membrane, Mitochondrion	21.95	2	3	5	7	8.44281e+07	18.2738	21.95	5	7	0		0			0		0			246	28.201	4.84326
H3BPF6	Prefoldin subunit 5 (Fragment) OS=Homo sapiens GN=PFDN5 PE=1 SV=1 - [H3BPF6_HUMAN]	Cell projection, Cytoplasm, Cytoskeleton, Microtubule, Mitochondrion, Nucleus	21.71	5	2	2	2	4.14372e+06	6.25854	21.71	2	2	0					0					152	17.1457	6.32861
B4DKM5	Voltage-dependent anion-selective channel protein 2 OS=Homo sapiens GN=VDAC2 PE=1 SV=1 - [B4DKM5_HUMAN]	Mitochondrial outer membrane, membrane	21.57	6	4	4	6	1.78908e+07	16.178	21.57	4	5	0		0			0					255	27.4615	5.46533
Q02790	Peptidyl-prolyl cis-trans isomerase FKBP4 OS=Homo sapiens GN=FKBP4 PE=1 SV=3 - [FKBP4_HUMAN]	Cell projection, Cytoplasm, Cytoskeleton, Microtubule, Mitochondrion, Nucleus	21.57	3	7	7	9	7.34779e+06	22.9944	21.57	7	9	0					0					459	51.7721	5.42725
Q96AG4	Leucine-rich repeat-containing protein 59 OS=Homo sapiens GN=LRRC59 PE=1 SV=1 - [LRC59_HUMAN]	Endoplasmic reticulum, Membrane, Microsome, Nucleus	21.5	2	5	5	25	4.68071e+07	30.6772	21.5	5	10	0		0			0		0			307	34.9089	9.56885
P16949	Stathmin OS=Homo sapiens GN=STMN1 PE=1 SV=3 - [STMN1_HUMAN]	Cytoplasm, Cytoskeleton, Microtubule	21.48	6	3	3	3	1.10136e+07	7.17402	21.48	3	3	0					0					149	17.292	5.97314
E5RIW3	Tubulin-specific chaperone A OS=Homo sapiens GN=TBCA PE=1 SV=1 - [E5RIW3_HUMAN]	Cytoplasm, Cytoskeleton, Microtubule	21.43	4	1	1	1	5.52914e+06	4.2648	21.43	1	1	0		0			0					84	10.074	4.62744
Q9UNZ2	NSFL1 cofactor p47 OS=Homo sapiens GN=NSFL1C PE=1 SV=2 - [NSF1C_HUMAN]	Chromosome, Cytoplasm, Cytoskeleton, Golgi apparatus, Nucleus	21.35	7	5	5	7	8.74335e+06	26.6383	21.35	5	7	0					0					370	40.5483	5.09717
P09327	Villin-1 OS=Homo sapiens GN=VIL1 PE=1 SV=4 - [VILI_HUMAN]	Cell projection, Cytoplasm, Cytoskeleton	21.16	7	12	12	15	1.94711e+07	38.6111	21.16	12	14	0		0			0		0			827	92.6367	6.39209
Q14974	Importin subunit beta-1 OS=Homo sapiens GN=KPNB1 PE=1 SV=2 - [IMB1_HUMAN]	Cytoplasm, Nucleus	21.12	6	14	14	26	4.65776e+07	78.9835	21.12	14	25	0		0			0		0			876	97.108	4.77979
Q99832-3	Isoform 3 of T-complex protein 1 subunit eta OS=Homo sapiens GN=CCT7 - [TCPH_HUMAN]	Cytoplasm	21.04	7	7	7	11	1.17304e+07	39.4335	21.04	7	11	0		0			0		0			499	54.7695	7.6792
E9PKZ0	60S ribosomal protein L8 (Fragment) OS=Homo sapiens GN=RPL8 PE=1 SV=1 - [E9PKZ0_HUMAN]	Cytoplasm	20.98	5	5	5	13	5.15787e+06	8.5752	17.07	3	3	0					1.30121e+06	2.96766	5.37	1	1	205	22.3752	10.7554
P62854	40S ribosomal protein S26 OS=Homo sapiens GN=RPS26 PE=1 SV=3 - [RS26_HUMAN]	Cytoplasm, Endoplasmic reticulum	20.87	2	2	2	8	1.48801e+07	5.1006	20.87	2	2	0					0					115	13.0071	11.0044
H0Y4R1	Inosine-5'-monophosphate dehydrogenase 2 (Fragment) OS=Homo sapiens GN=IMPDH2 PE=1 SV=1 - [H0Y4R1_HUMAN]	Cytoplasm	20.85	3	7	7	11	1.58213e+07	30.6592	20.85	7	11	0		0			0		0			470	51.0352	8.17725
P24752	Acetyl-CoA acetyltransferase, mitochondrial OS=Homo sapiens GN=ACAT1 PE=1 SV=1 - [THIL_HUMAN]	Mitochondrion	20.84	4	7	7	9	1.06051e+07	22.4928	18.74	6	7	0		0			0					427	45.1706	8.85107
P62826	GTP-binding nuclear protein Ran OS=Homo sapiens GN=RAN PE=1 SV=3 - [RAN_HUMAN]	Cytoplasm, Nucleus	20.83	6	4	4	4	1.89279e+07	7.04942	15.74	3	3	0					670341	2.00823	5.09	1	1	216	24.4076	7.48877
B0AZV0	Serine-threonine kinase receptor-associated protein OS=Homo sapiens GN=STRAP PE=1 SV=1 - [B0AZV0_HUMAN]	Cytoplasm	20.7	4	3	3	3	5.45173e+06	7.74063	20.7	3	3	0		0			0					256	28.4881	4.90674
M0R0G9	U1 small nuclear ribonucleoprotein A OS=Homo sapiens GN=SNRPA PE=1 SV=1 - [M0R0G9_HUMAN]	Cytoplasm	20.69	7	1	2	4	2.1735e+06	2.14741	11.49	1	1	0					0					87	10.0762	9.59814
P62424	60S ribosomal protein L7a OS=Homo sapiens GN=RPL7A PE=1 SV=2 - [RL7A_HUMAN]	Cytoplasm, Nucleus, Membrane	20.68	5	6	6	15	2.18521e+07	6.40289	10.15	2	2	0		0			2.75081e+06	9.03625	4.89	1	3	266	29.977	10.6089
O14818	Proteasome subunit alpha type-7 OS=Homo sapiens GN=PSMA7 PE=1 SV=1 - [PSA7_HUMAN]	Cytoplasm, Nucleus, Proteasome	20.56	7	4	4	4	2.29088e+07	13.1416	20.56	4	4	0					0					248	27.8696	8.45557
H0YA96	Heterogeneous nuclear ribonucleoprotein D0 (Fragment) OS=Homo sapiens GN=HNRNPD PE=1 SV=1 - [H0YA96_HUMAN]	Cytoplasm	20.48	17	2	3	9	3.59408e+07	19.3679	20.48	3	6	0					0					210	23.9062	9.5835
P55072	Transitional endoplasmic reticulum ATPase OS=Homo sapiens GN=VCP PE=1 SV=4 - [TERA_HUMAN]	Cytoplasm, Endoplasmic reticulum, Nucleus	20.47	7	13	13	19	2.363e+07	57.3366	20.47	13	19	0		0			0		0			806	89.2657	5.26221
Q5JR07	Rho-related GTP-binding protein RhoC (Fragment) OS=Homo sapiens GN=RHOC PE=3 SV=1 - [Q5JR07_HUMAN]	Membrane, Cytoplasm	20.47	15	2	2	2	4.64453e+06	5.00372	20.47	2	2	0					0					127	14.3753	4.729
P30040	Endoplasmic reticulum resident protein 29 OS=Homo sapiens GN=ERP29 PE=1 SV=4 - [ERP29_HUMAN]	Endoplasmic reticulum	20.31	4	5	5	6	1.63881e+07	13.7483	18.01	4	5	0					0		0			261	28.9752	7.31299
Q9NQP4	Prefoldin subunit 4 OS=Homo sapiens GN=PFDN4 PE=1 SV=1 - [PFD4_HUMAN]	Cytoplasm, Mitochondrion, Nucleus	20.15	2	2	2	3	4.53335e+06	6.82988	20.15	2	3	0		0			0		0			134	15.3046	4.52588
Q04760-2	Isoform 2 of Lactoylglutathione lyase OS=Homo sapiens GN=GLO1 - [LGUL_HUMAN]	Cytoplasm, Extracellular, Nucleus, Membrane	20.12	2	4	4	5	8.36394e+06	11.05	20.12	4	5	0		0			0					169	19.0306	6.04932
K7ERE3	Keratin, type I cytoskeletal 13 OS=Homo sapiens GN=KRT13 PE=1 SV=1 - [K7ERE3_HUMAN]	cytoplasm	20	12	1	10	86	1.80938e+07	4.96994	5.54	3	3	7.56722e+06	90.3572	11.57	5	39	1.69308e+07	67.9076	9.4	5	29	415	45.2322	4.80518
P81605	Dermcidin OS=Homo sapiens GN=DCD PE=1 SV=2 - [DCD_HUMAN]	Secreted	20	2	2	2	18	1.71192e+06	2.21297	10	1	1	3.70952e+06	10.0973	20	2	4	4.52569e+06	25.8336	20	2	10	110	11.2768	6.53662
Q9Y333	U6 snRNA-associated Sm-like protein LSm2 OS=Homo sapiens GN=LSM2 PE=1 SV=1 - [LSM2_HUMAN]	Nucleus, Spliceosome	20	1	1	1	2	8.52701e+06	9.13215	20	1	2	0					0		0			95	10.8276	6.52197
Q9Y3U8	60S ribosomal protein L36 OS=Homo sapiens GN=RPL36 PE=1 SV=3 - [RL36_HUMAN]	Cytoplasm	20	2	2	2	4	6.41471e+06	0	9.52	1	1	0					0					105	12.2459	11.5903
Q00059	Transcription factor A, mitochondrial OS=Homo sapiens GN=TFAM PE=1 SV=1 - [TFAM_HUMAN]	Mitochondrion, Mitochondrion nucleoid	19.92	3	5	5	9	4.12388e+06	2.31237	4.07	1	1	0					0					246	29.0782	9.71533
P16989-2	Isoform 2 of Y-box-binding protein 3 OS=Homo sapiens GN=YBX3 - [YBOX3_HUMAN]	Cytoplasm, Nucleus	19.8	4	1	6	68	2.43596e+07	14.1792	16.83	3	4	559075	19.6134	5.61	1	6	0	34.8843	5.61	1	10	303	31.928	9.65674
F8VS02	Alpha-aminoadipic semialdehyde dehydrogenase OS=Homo sapiens GN=ALDH7A1 PE=1 SV=1 - [F8VS02_HUMAN]	obsolete	19.79	6	6	6	7	1.50751e+07	20.5224	19.79	6	7	0		0			0		0			475	51.3784	7.79639
E9PN17	ATP synthase subunit g, mitochondrial OS=Homo sapiens GN=ATP5L PE=1 SV=1 - [E9PN17_HUMAN]	Mitochondrion	19.74	2	1	1	1	6.23761e+06	2.79003	19.74	1	1	0					0					76	8.44668	10.2866
P31939-2	Isoform 2 of Bifunctional purine biosynthesis protein PURH OS=Homo sapiens GN=ATIC - [PUR9_HUMAN]	Cytoplasm, extracellular, membrane	19.63	8	8	8	10	1.52506e+07	29.4515	19.63	8	10	0		0			0		0			591	64.4833	6.7124
F8WDD7	Actin-related protein 2/3 complex subunit 4 OS=Homo sapiens GN=ARPC4 PE=4 SV=1 - [F8WDD7_HUMAN]	Cytoplasm	19.47	6	2	2	2	5.22313e+06	5.28921	19.47	2	2	0					0		0			113	13.049	9.51025
P63267	Actin, gamma-enteric smooth muscle OS=Homo sapiens GN=ACTG2 PE=1 SV=1 - [ACTH_HUMAN]	Cytoplasm, Cytoskeleton	19.41	17	1	7	28	2.73896e+08	47.9891	19.41	7	19	480001	2.35116	2.66	1	1	1.26586e+06	2.48963	2.66	1	1	376	41.8498	5.47803
Q15691	Microtubule-associated protein RP/EB family member 1 OS=Homo sapiens GN=MAPRE1 PE=1 SV=3 - [MARE1_HUMAN]	Cytoplasm, Cytoskeleton, Golgi apparatus, Microtubule	19.4	1	4	4	5	1.15253e+07	10.923	19.4	4	5	0					0					268	29.9802	5.13525
P60866	40S ribosomal protein S20 OS=Homo sapiens GN=RPS20 PE=1 SV=1 - [RS20_HUMAN]	Cytoplasm	19.33	5	2	2	4	1.3985e+07	8.908	19.33	2	4	0					0					119	13.3643	9.93506
F5H7R9	Parathymosin (Fragment) OS=Homo sapiens GN=PTMS PE=1 SV=1 - [F5H7R9_HUMAN]	unclear	19.3	3	1	1	1	5.36672e+06	2.50857	19.3	1	1	0					0					57	6.25034	8.11865
P50395-2	Isoform 2 of Rab GDP dissociation inhibitor beta OS=Homo sapiens GN=GDI2 - [GDIB_HUMAN]	Cytoplasm, Membrane	19.25	9	6	6	8	2.27056e+07	24.6395	19.25	6	8	0		0			0		0			400	45.5902	6.23975
H0Y400	Spliceosome RNA helicase DDX39B (Fragment) OS=Homo sapiens GN=DDX39B PE=1 SV=1 - [H0Y400_HUMAN]	Cytoplasm	19.25	11	3	3	3	6.63772e+06	7.64088	19.25	3	3	0					0					187	21.7761	5.12256
J3QL05	Serine/arginine-rich-splicing factor 2 (Fragment) OS=Homo sapiens GN=SRSF2 PE=1 SV=1 - [J3QL05_HUMAN]	Cytoplasm, Nucleus	19.23	6	2	2	7	8.69358e+06	2.04805	6.15	1	1	85079.5	2.93457	13.08	1	1	0		0			130	15.1466	10.9604
P04844-2	Isoform 2 of Dolichyl-diphosphooligosaccharide--protein glycosyltransferase subunit 2 OS=Homo sapiens GN=RPN2 - [RPN2_HUMAN]	Endoplasmic reticulum, Membrane	19.19	7	7	7	9	1.58137e+07	26.3766	19.19	7	9	0					0		0			615	67.6814	6.06201
P12004	Proliferating cell nuclear antigen OS=Homo sapiens GN=PCNA PE=1 SV=1 - [PCNA_HUMAN]	Nucleus	19.16	1	4	4	4	1.90129e+07	8.95059	19.16	4	4	0					0		0			261	28.7503	4.69092
E7EQR4	Ezrin OS=Homo sapiens GN=EZR PE=1 SV=2 - [E7EQR4_HUMAN]	Cytoplasm, membrane	19.13	7	5	9	20	3.73506e+07	48.1429	19.13	9	17	525335	6.22032	5.05	2	2	0		0			554	65.5386	5.90967
O60664-4	Isoform 4 of Perilipin-3 OS=Homo sapiens GN=PLIN3 - [PLIN3_HUMAN]	Cytoplasm, Endosome, Lipid droplet, Membrane	18.96	7	5	5	6	13095655	19.8212	18.96	5	6	0		0			0					422	45.7752	5.42725
P25398	40S ribosomal protein S12 OS=Homo sapiens GN=RPS12 PE=1 SV=3 - [RS12_HUMAN]	Cytoplasm	18.94	1	2	2	4	1.34751e+07	10.9475	18.94	2	3	0					0					132	14.5055	7.21045
P30048-2	Isoform 2 of Thioredoxin-dependent peroxide reductase, mitochondrial OS=Homo sapiens GN=PRDX3 - [PRDX3_HUMAN]	Cytoplasm, Endosome, Mitochondrion	18.91	2	4	4	6	2.65072e+07	13.2934	18.91	4	5	0					0		0			238	25.8223	7.45947
C9JFR7	Cytochrome c (Fragment) OS=Homo sapiens GN=CYCS PE=1 SV=1 - [C9JFR7_HUMAN]	Mitochondrion	18.81	2	2	2	5	1.03936e+07	4.21486	18.81	2	3	0		0			0					101	11.326	9.65674
P48637	Glutathione synthetase OS=Homo sapiens GN=GSS PE=1 SV=1 - [GSHB_HUMAN]	Cytoplasm, extracellular space	18.78	3	7	7	7	1.44481e+07	18.0573	18.78	7	7	0					0					474	52.3523	5.92236
P60842	Eukaryotic initiation factor 4A-I OS=Homo sapiens GN=EIF4A1 PE=1 SV=1 - [IF4A1_HUMAN]	Cytoplasm, extracellular, membrane	18.72	21	3	6	8	2.58452e+07	22.8076	18.72	6	8	0					0		0			406	46.1246	5.47803
P62861	40S ribosomal protein S30 OS=Homo sapiens GN=FAU PE=1 SV=1 - [RS30_HUMAN]	Cytoplasm, extracellular, nucleus	18.64	2	2	2	8	3.34164e+07	2.37094	16.95	1	1	0					0					59	6.64382	12.147
O00764	Pyridoxal kinase OS=Homo sapiens GN=PDXK PE=1 SV=1 - [PDXK_HUMAN]	Cytoplasm	18.59	5	4	4	12	7.55425e+06	34.7806	18.59	4	12	0		0			0		0			312	35.0799	6.12549
U3KQ55	SUMO-activating enzyme subunit 2 OS=Homo sapiens GN=UBA2 PE=1 SV=1 - [U3KQ55_HUMAN]	Cytoplasm	18.52	4	1	1	1	7.7139e+06	2.35385	18.52	1	1	0		0			0					54	5.52796	7.34229
P05141	ADP/ATP translocase 2 OS=Homo sapiens GN=SLC25A5 PE=1 SV=7 - [ADT2_HUMAN]	Membrane, Mitochondrion, Mitochondrion inner membrane	18.46	4	2	5	16	3.42232e+07	30.9177	18.46	5	15	0					0		0			298	32.8312	9.68604
Q15056-2	Isoform Short of Eukaryotic translation initiation factor 4H OS=Homo sapiens GN=EIF4H - [IF4H_HUMAN]	Cytoplasm	18.42	2	2	2	3	1.16213e+07	7.07019	18.42	2	3	0					0		0			228	25.1845	8.08936
O15173	Membrane-associated progesterone receptor component 2 OS=Homo sapiens GN=PGRMC2 PE=1 SV=1 - [PGRC2_HUMAN]	Membrane	18.39	2	3	3	3	6.6281e+06	7.54921	18.39	3	3	0					0					223	23.8037	4.88135
J3QLE5	Small nuclear ribonucleoprotein-associated protein N (Fragment) OS=Homo sapiens GN=SNRPN PE=4 SV=1 - [J3QLE5_HUMAN]	Nucleus	18.34	8	3	3	6	4.01072e+06	2.91371	4.73	1	1	0		0			0					169	17.5353	9.99365
P63244	Guanine nucleotide-binding protein subunit beta-2-like 1 OS=Homo sapiens GN=GNB2L1 PE=1 SV=3 - [GBLP_HUMAN]	Cell membrane, Cell projection, Cytoplasm, Membrane, Nucleus	18.3	21	5	5	5	1.94758e+07	12.0381	18.3	5	5	0					0					317	35.0546	7.69385
P49773	Histidine triad nucleotide-binding protein 1 OS=Homo sapiens GN=HINT1 PE=1 SV=2 - [HINT1_HUMAN]	Cytoplasm, Nucleus	18.25	5	2	2	2	3.0234e+06	4.65985	18.25	2	2	0					0					126	13.7931	6.94678
E7EQG2	Eukaryotic initiation factor 4A-II OS=Homo sapiens GN=EIF4A2 PE=1 SV=1 - [E7EQG2_HUMAN]	Unclear	18.23	13	2	5	7	2.58452e+07	20.0875	18.23	5	7	0					0					362	41.2642	5.64307
P35579	Myosin-9 OS=Homo sapiens GN=MYH9 PE=1 SV=4 - [MYH9_HUMAN]	Cytoplasm, Cytoskeleton	18.01	6	24	27	50	0		0			171613	4.37983	1.02	2	2	0		0			1960	226.392	5.60498
P22234	Multifunctional protein ADE2 OS=Homo sapiens GN=PAICS PE=1 SV=3 - [PUR6_HUMAN]	Cytoplasma, Extracellular, membrane	17.88	4	6	6	7	1.10498e+07	20.7129	17.88	6	7	0		0			0		0			425	47.0491	7.2251
F5H1S8	Malectin (Fragment) OS=Homo sapiens GN=MLEC PE=1 SV=1 - [F5H1S8_HUMAN]	endoplasmic reticulum	17.81	4	2	2	2	4.24369e+06	1.81065	17.81	2	2	0					0					146	16.7186	5.56689
B4DUR8	T-complex protein 1 subunit gamma OS=Homo sapiens GN=CCT3 PE=1 SV=1 - [B4DUR8_HUMAN]	Cytoplasm	17.8	6	7	7	10	1.8067e+07	29.028	17.8	7	10	0					0		0			500	55.6387	5.64307
M0QZC5	40S ribosomal protein S11 OS=Homo sapiens GN=RPS11 PE=1 SV=1 - [M0QZC5_HUMAN]	Cytoplasm	17.8	2	2	2	2	4.44382e+06	2.09573	8.47	1	1	0		0			0		0			118	13.9885	10.3159
P52815	39S ribosomal protein L12, mitochondrial OS=Homo sapiens GN=MRPL12 PE=1 SV=2 - [RM12_HUMAN]	Mitochondrion	17.68	2	3	3	3	1.41344e+07	8.1187	17.68	3	3	0		0			0					198	21.3346	8.86572
Q9P0L0	Vesicle-associated membrane protein-associated protein A OS=Homo sapiens GN=VAPA PE=1 SV=3 - [VAPA_HUMAN]	Cell junction, Cell membrane, Endoplasmic reticulum, Membrane, Nucleus, Tight junction	17.67	3	3	4	4	1.3166e+07	9.9491	17.67	4	4	0		0			0		0			249	27.8752	8.6167
J3QR09	Ribosomal protein L19 OS=Homo sapiens GN=RPL19 PE=1 SV=1 - [J3QR09_HUMAN]	Cytoplasm	17.62	4	4	4	7	8.77581e+06	2.5334	4.66	1	1	0		0			0		0			193	23.1201	11.4731
P30084	Enoyl-CoA hydratase, mitochondrial OS=Homo sapiens GN=ECHS1 PE=1 SV=4 - [ECHM_HUMAN]	Mitochondrion	17.59	1	3	3	4	9.81948e+06	14.3352	17.59	3	4	0		0			0		0			290	31.3671	8.07471
P60903	Protein S100-A10 OS=Homo sapiens GN=S100A10 PE=1 SV=2 - [S10AA_HUMAN]	Extracellular	17.53	1	1	1	7	8.5176e+07	14.9037	17.53	1	5	0		0			0		0			97	11.1955	7.37158
P50990	T-complex protein 1 subunit theta OS=Homo sapiens GN=CCT8 PE=1 SV=4 - [TCPQ_HUMAN]	Cell projection, Cilium, Cytoplasm, Cytoskeleton	17.52	5	9	9	10	3.11935e+07	27.9914	17.52	9	10	0		0			0		0			548	59.5825	5.60498
B7Z6M1	Plastin-3 OS=Homo sapiens GN=PLS3 PE=1 SV=1 - [B7Z6M1_HUMAN]	Cytoplasm	17.44	8	6	8	8	1.24695e+07	21.2672	17.44	8	8	0		0			0		0			585	65.5908	6.30322
P62857	40S ribosomal protein S28 OS=Homo sapiens GN=RPS28 PE=1 SV=1 - [RS28_HUMAN]	Cytoplasm, Endoplasmic reticulum	17.39	1	1	1	2	5.02968e+07	5.08439	17.39	1	2	0					0					69	7.8362	10.6968
P42765	3-ketoacyl-CoA thiolase, mitochondrial OS=Homo sapiens GN=ACAA2 PE=1 SV=2 - [THIM_HUMAN]	Mitochondrion	17.38	2	4	4	4	8.74092e+06	8.47531	17.38	4	4	0					0		0			397	41.8976	8.08936
Q07955	Serine/arginine-rich splicing factor 1 OS=Homo sapiens GN=SRSF1 PE=1 SV=2 - [SRSF1_HUMAN]	Cytoplasm, Nucleus, Spliceosome	17.34	7	4	4	20	8.69307e+06	2.28324	4.03	1	1	959292	28.318	12.5	3	15	0		0			248	27.7278	10.3599
O75369-2	Isoform 2 of Filamin-B OS=Homo sapiens GN=FLNB - [FLNB_HUMAN]	Cytoplasm, Cytoskeleton	17.3	12	28	31	38	1.64038e+07	105.243	17.3	31	38	0		0			0		0			2578	275.496	5.78271
G3V1B3	60S ribosomal protein L21 OS=Homo sapiens GN=RPL21 PE=1 SV=1 - [G3V1B3_HUMAN]	Cytoplasm	17.24	3	1	1	2	1.08641e+07	7.76588	17.24	1	2	0					0					87	9.88007	10.2866
P13796	Plastin-2 OS=Homo sapiens GN=LCP1 PE=1 SV=6 - [PLSL_HUMAN]	Cell junction, Cell membrane, Cell projection, Cytoplasm, Cytoskeleton, Membrane	17.22	6	6	8	13	1.75966e+07	40.6579	17.22	8	13	0		0			0		0			627	70.2439	5.42725
B4DGN5	Glutamate dehydrogenase OS=Homo sapiens GN=GLUD1 PE=1 SV=1 - [B4DGN5_HUMAN]	Mitochondrion	17.18	4	6	6	8	1.26929e+07	16.9957	17.18	6	8	0					0		0			425	46.5454	7.07861
P35241	Radixin OS=Homo sapiens GN=RDX PE=1 SV=1 - [RADI_HUMAN]	Cell membrane, Cell projection, Cytoplasm, Cytoskeleton, Membrane	17.15	10	4	8	11	2.42927e+07	30.1474	17.15	8	11	0		0			0		0			583	68.5214	6.3667
H3BPC4	SUMO-conjugating enzyme UBC9 (Fragment) OS=Homo sapiens GN=UBE2I PE=1 SV=2 - [H3BPC4_HUMAN]	Cell projection, Endoplasmic reticulum, Nucleus, Membrane	17.14	4	1	1	1	7.27532e+06	1.755	17.14	1	1	0					0					70	7.99403	9.71533
P61088	Ubiquitin-conjugating enzyme E2 N OS=Homo sapiens GN=UBE2N PE=1 SV=1 - [UBE2N_HUMAN]	Cytoplasm, Nucleus	17.11	6	2	2	3	1.17445e+07	9.44182	17.11	2	3	0					0		0			152	17.127	6.56592
P62633-2	Isoform 2 of Cellular nucleic acid-binding protein OS=Homo sapiens GN=CNBP - [CNBP_HUMAN]	Cytoplasm, Endoplasmic reticulum	17.06	8	2	2	2	3.2409e+06	7.41144	17.06	2	2	0		0			0		0			170	18.7292	7.7085
H0YDT6	Eukaryotic translation initiation factor 3 subunit F (Fragment) OS=Homo sapiens GN=EIF3F PE=1 SV=1 - [H0YDT6_HUMAN]	Unclear	17	4	1	1	1	6.86745e+06	4.28558	17	1	1	0					0		0			100	10.8007	5.80811
I3L3P7	40S ribosomal protein S15a OS=Homo sapiens GN=RPS15A PE=1 SV=1 - [I3L3P7_HUMAN]	Cytoplasm	17	7	2	2	3	8.34045e+06	4.38907	17	2	2	0					0					100	11.4702	10.1548
P61026	Ras-related protein Rab-10 OS=Homo sapiens GN=RAB10 PE=1 SV=1 - [RAB10_HUMAN]	Cell projection, Cytoplasm, Cytoplasmic vesicle, Endoplasmic reticulum, Endosome, Golgi apparatus, Membrane	17	65	1	3	4	1.87358e+07	5.34995	17	3	4	0					0		0			200	22.5266	8.38232
F8VPF3	Myosin light polypeptide 6 (Fragment) OS=Homo sapiens GN=MYL6 PE=1 SV=1 - [F8VPF3_HUMAN]	Cytoplasm	16.92	15	2	2	2	1.10014e+07	5.35021	16.92	2	2	0		0			0					130	14.4268	4.51318
P61956-2	Isoform 2 of Small ubiquitin-related modifier 2 OS=Homo sapiens GN=SUMO2 - [SUMO2_HUMAN]	Nucleus	16.9	8	1	1	1	2.26441e+07	2.53182	16.9	1	1	0					0		0			71	8.106	5.41455
P11940-2	Isoform 2 of Polyadenylate-binding protein 1 OS=Homo sapiens GN=PABPC1 - [PABP1_HUMAN]	Cytoplasm, Nucleus, Spliceosome	16.82	29	8	8	8	1.64907e+07	19.8399	16.82	8	8	0		0			0		0			547	61.142	9.0708
Q9HB71-3	Isoform 3 of Calcyclin-binding protein OS=Homo sapiens GN=CACYBP - [CYBP_HUMAN]	Cytoplasm, Nucleus	16.76	2	2	2	2	6.50748e+06	7.20043	16.76	2	2	0					0		0			185	21.2149	7.89893
K7EK07	Histone H3 (Fragment) OS=Homo sapiens GN=H3F3B PE=1 SV=1 - [K7EK07_HUMAN]	Chromosome, Nucleosome core, Nucleus	16.67	11	3	3	13	4.1217e+07	5.81701	16.67	3	3	0		0			3.92766e+07	18.1703	12.12	2	9	132	14.9053	11.2974
Q68CR9	Aspartate--tRNA ligase, cytoplasmic OS=Homo sapiens GN=DKFZp781B11202 PE=1 SV=1 - [Q68CR9_HUMAN]	Cytoplasm	16.46	7	5	5	6	1.01127e+07	11.3642	16.46	5	6	0		0			0		0			401	45.7421	5.70654
Q04695	Keratin, type I cytoskeletal 17 OS=Homo sapiens GN=KRT17 PE=1 SV=2 - [K1C17_HUMAN]	Cytoplasm, Intermediate filament, Keratin	16.44	9	1	10	91	2.63161e+07	9.92323	7.41	4	4	1.50298e+07	70.4471	10.42	5	32	3.20017e+07	75.9903	13.66	9	33	432	48.076	5.021
P12956	X-ray repair cross-complementing protein 6 OS=Homo sapiens GN=XRCC6 PE=1 SV=2 - [XRCC6_HUMAN]	Chromosome, Nucleus	16.42	4	9	9	11	1.87534e+07	29.6724	16.42	9	11	0		0			0		0			609	69.7991	6.63916
Q01518	Adenylyl cyclase-associated protein 1 OS=Homo sapiens GN=CAP1 PE=1 SV=5 - [CAP1_HUMAN]	Cell membrane, Membrane	16.42	15	5	5	9	2.83257e+07	29.7155	16.42	5	9	0		0			0					475	51.8687	8.06006
B4DPJ8	T-complex protein 1 subunit zeta OS=Homo sapiens GN=CCT6A PE=1 SV=1 - [B4DPJ8_HUMAN]	Cytoplasm	16.4	5	6	6	7	1.29016e+07	22.3792	16.4	6	7	0		0			0					500	54.8328	6.43018
K7ER81	Synaptic vesicle membrane protein VAT-1 homolog (Fragment) OS=Homo sapiens GN=VAT1 PE=1 SV=1 - [K7ER81_HUMAN]	vesicle membrane	16.3	6	1	1	1	4.38088e+06	3.10154	16.3	1	1	0					0					92	9.89691	5.13525
P78385	Keratin, type II cuticular Hb3 OS=Homo sapiens GN=KRT83 PE=1 SV=2 - [KRT83_HUMAN]	Intermediate filament, Keratin	16.23	5	3	9	12	9.91283e+06	24.1882	12.78	8	10	0		0			0		0			493	54.1605	5.64307
Q8NCW5-2	Isoform 2 of NAD(P)H-hydrate epimerase OS=Homo sapiens GN=APOA1BP - [NNRE_HUMAN]	Mitochondrion, Secreted	16.22	4	2	2	3	4.84239e+06	9.24829	16.22	2	3	0					0		0			185	20.4175	7.29834
Q09666	Neuroblast differentiation-associated protein AHNAK OS=Homo sapiens GN=AHNAK PE=1 SV=2 - [AHNK_HUMAN]	Nucleus	16.18	1	23	25	54	9.36661e+06	13.4705	7.39	8	9	0		0			789333	8.03496	2.24	2	4	5890	628.699	6.15088
P50995-2	Isoform 2 of Annexin A11 OS=Homo sapiens GN=ANXA11 - [ANX11_HUMAN]	Cytoplasm, Cytoskeleton, Nucleus	16.1	4	7	7	8	9.28681e+06	20.2544	16.1	7	8	0		0			0					472	51.2096	7.66455
P30046	D-dopachrome decarboxylase OS=Homo sapiens GN=DDT PE=1 SV=3 - [DOPD_HUMAN]	Cytoplasm	16.1	6	2	2	2	6.98127e+06	4.15894	16.1	2	2	0					0					118	12.7037	7.29834
D6RAN4	60S ribosomal protein L9 (Fragment) OS=Homo sapiens GN=RPL9 PE=1 SV=2 - [D6RAN4_HUMAN]	Cytoplasm	16.02	5	2	2	5	1.56682e+07	12.3718	16.02	2	5	0					0					181	20.7623	10.1987
M0R0F0	40S ribosomal protein S5 (Fragment) OS=Homo sapiens GN=RPS5 PE=1 SV=1 - [M0R0F0_HUMAN]	Cytoplasm	16	4	3	3	8	7.9942e+06	6.8712	12	2	3	0					0		0			200	22.3768	9.5542
P04843	Dolichyl-diphosphooligosaccharide--protein glycosyltransferase subunit 1 OS=Homo sapiens GN=RPN1 PE=1 SV=1 - [RPN1_HUMAN]	Endoplasmic reticulum, Membrane	15.98	3	8	8	8	1.7898e+07	21.8805	15.98	8	8	0		0			0		0			607	68.5268	6.37939
P16403	Histone H1.2 OS=Homo sapiens GN=HIST1H1C PE=1 SV=2 - [H12_HUMAN]	Chromosome, Nucleus	15.96	5	6	6	118	3.88607e+07	25.0328	15.96	5	8	1.92306e+06	34.4178	15.49	3	15	4.16302e+07	118.937	15.96	6	43	213	21.3517	10.9312
G5EA38	Chromosome 1 open reading frame 69 OS=Homo sapiens GN=IBA57 PE=1 SV=1 - [G5EA38_HUMAN]	obsolete	15.95	2	1	1	1	3.54258e+06	2.38392	15.95	1	1	0					0					163	17.5912	9.48096
P20042	Eukaryotic translation initiation factor 2 subunit 2 OS=Homo sapiens GN=EIF2S2 PE=1 SV=2 - [IF2B_HUMAN]	Cytoplasm	15.92	1	4	4	7	8.52782e+06	12.3553	13.51	3	4	0		0			0		0			333	38.3644	5.79541
J3QKR3	Proteasome subunit beta type-3 (Fragment) OS=Homo sapiens GN=PSMB3 PE=1 SV=1 - [J3QKR3_HUMAN]	obsolete	15.86	4	2	2	2	1.18028e+07	6.30492	15.86	2	2	0					0		0			145	16.1501	8.42627
B4DIZ2	Ubiquitin-conjugating enzyme E2 K OS=Homo sapiens GN=UBE2K PE=1 SV=1 - [B4DIZ2_HUMAN]	Cell projection, Nucleus	15.83	5	2	2	2	2.64527e+07	4.86694	15.83	2	2	0					0					139	15.8001	5.63037
H0YLR3	U2 small nuclear ribonucleoprotein A' (Fragment) OS=Homo sapiens GN=SNRPA1 PE=1 SV=1 - [H0YLR3_HUMAN]	Nucleus	15.73	3	1	1	2	9.75388e+06	2.37707	15.73	1	1	0					0	2.00297	15.73	1	1	89	9.47188	8.47021
K7ELV6	Cold-inducible RNA-binding protein (Fragment) OS=Homo sapiens GN=CIRBP PE=1 SV=1 - [K7ELV6_HUMAN]	Cytoplasm	15.71	11	1	1	1	3.28497e+06	1.9923	15.71	1	1	0					0					70	7.78274	4.71631
F8W1K5	Protein canopy homolog 2 (Fragment) OS=Homo sapiens GN=CNPY2 PE=4 SV=1 - [F8W1K5_HUMAN]	Endoplasmic reticulum	15.69	4	1	1	1	8.62172e+06	2.66262	15.69	1	1	0					0					102	11.6546	4.56396
Q5TBR0	Sialic acid synthase (Fragment) OS=Homo sapiens GN=NANS PE=1 SV=1 - [Q5TBR0_HUMAN]	Cytoplasm	15.65	3	1	1	1	5.62391e+06	3.77253	15.65	1	1	0					0					115	12.3905	5.8335
Q12905	Interleukin enhancer-binding factor 2 OS=Homo sapiens GN=ILF2 PE=1 SV=2 - [ILF2_HUMAN]	Cytoplasm, Nucleus	15.64	2	4	4	6	6.04456e+06	17.5809	15.64	4	6	0		0			0					390	43.0352	5.26221
P05023-3	Isoform 3 of Sodium/potassium-transporting ATPase subunit alpha-1 OS=Homo sapiens GN=ATP1A1 - [AT1A1_HUMAN]	Cell membrane, Membrane	15.63	16	11	11	18	2.9276e+07	39.5319	13.81	10	14	0		0			0					992	109.48	5.31299
P43487-2	Isoform 2 of Ran-specific GTPase-activating protein OS=Homo sapiens GN=RANBP1 - [RANG_HUMAN]	Cytoplasm, Nucleus	15.5	9	3	3	4	2.04659e+07	8.2774	15.5	3	4	0		0			0					200	23.2245	5.2876
P07910-3	Isoform 3 of Heterogeneous nuclear ribonucleoproteins C1/C2 OS=Homo sapiens GN=HNRNPC - [HNRPC_HUMAN]	Nucleus, Spliceosome	15.49	20	4	4	6	1.28738e+07	3.38729	5.31	1	1	0					0		0			226	25.2152	4.75439
B7Z9S8	Sodium/potassium-transporting ATPase subunit beta-1 OS=Homo sapiens GN=ATP1B1 PE=1 SV=1 - [B7Z9S8_HUMAN]	Membrane	15.38	5	3	3	3	1.55627e+07	0	10.93	2	2	0					0					247	28.6095	7.59131
C9J0J7	Profilin-2 OS=Homo sapiens GN=PFN2 PE=1 SV=1 - [C9J0J7_HUMAN]	Cytoplasm	15.38	6	1	1	1	6.80447e+06	3.16293	15.38	1	1	0					0					91	9.83408	9.17334
P35613-3	Isoform 3 of Basigin OS=Homo sapiens GN=BSG - [BASI_HUMAN]	Cell membrane, Membrane	15.34	6	2	2	2	5.1383e+06	4.75832	15.34	2	2	0		0			0		0			176	19.4258	6.68311
P23284	Peptidyl-prolyl cis-trans isomerase B OS=Homo sapiens GN=PPIB PE=1 SV=2 - [PPIB_HUMAN]	Endoplasmic reticulum	15.28	1	4	4	7	3.43485e+07	15.5787	15.28	4	7	0					0					216	23.7275	9.40771
P40429	60S ribosomal protein L13a OS=Homo sapiens GN=RPL13A PE=1 SV=2 - [RL13A_HUMAN]	Cytoplasm	15.27	3	3	3	6	1.42259e+07	2.40578	5.42	1	1	0					0					203	23.5624	10.9312
B4E1D7	Pyridoxine-5'-phosphate oxidase OS=Homo sapiens GN=PNPO PE=1 SV=1 - [B4E1D7_HUMAN]	Cytoplasm, Nucleus	15.23	5	3	3	5	9.19594e+06	13.8133	15.23	3	5	0		0			0		0			243	27.8048	7.40088
P16401	Histone H1.5 OS=Homo sapiens GN=HIST1H1B PE=1 SV=3 - [H15_HUMAN]	Chromosome, Nucleus	15.04	1	5	5	53	1.9236e+07	10.8592	10.62	3	4	390022	9.29044	10.62	3	4	1.13412e+07	53.9084	10.62	3	24	226	22.5665	10.9165
P55060-3	Isoform 3 of Exportin-2 OS=Homo sapiens GN=CSE1L - [XPO2_HUMAN]	Cytoplasm, Nucleus	15.03	5	12	12	17	2.89266e+07	47.8237	15.03	12	17	0		0			0		0			945	107.709	5.8208
P27824	Calnexin OS=Homo sapiens GN=CANX PE=1 SV=2 - [CALX_HUMAN]	Endoplasmic reticulum, Membrane	15.03	13	7	7	17	4.74733e+07	41.4234	15.03	7	16	0		0			0		0			592	67.5259	4.60205
P18206-2	Isoform 1 of Vinculin OS=Homo sapiens GN=VCL - [VINC_HUMAN]	Cell junction, Cell membrane, Cytoplasm, Cytoskeleton, Membrane	15.01	4	10	10	14	1.59373e+07	43.3262	15.01	10	14	0		0			0		0			1066	116.649	6.0874
P31948	Stress-induced-phosphoprotein 1 OS=Homo sapiens GN=STIP1 PE=1 SV=1 - [STIP1_HUMAN]	Cytoplasm, Nucleus	14.92	6	6	6	7	1.66456e+07	21.2436	14.92	6	7	0		0			0		0			543	62.5994	6.80029
H9KV75	Alpha-actinin-1 OS=Homo sapiens GN=ACTN1 PE=1 SV=1 - [H9KV75_HUMAN]	Cytoplasm	14.84	16	4	11	19	4.8929e+07	53.5936	14.84	11	19	0		0			0		0			822	94.7657	5.69385
P28074	Proteasome subunit beta type-5 OS=Homo sapiens GN=PSMB5 PE=1 SV=3 - [PSB5_HUMAN]	Cytoplasm, Nucleus, Proteasome	14.83	4	3	3	4	7.94035e+06	12.7179	14.83	3	4	0		0			0		0			263	28.4622	6.91748
P49411	Elongation factor Tu, mitochondrial OS=Homo sapiens GN=TUFM PE=1 SV=2 - [EFTU_HUMAN]	Mitochondrion	14.82	1	6	6	6	1.26704e+07	16.9284	14.82	6	6	0		0			0		0			452	49.5102	7.60596
P42704	Leucine-rich PPR motif-containing protein, mitochondrial OS=Homo sapiens GN=LRPPRC PE=1 SV=3 - [LPPRC_HUMAN]	Membrane, Mitochondrion, Nucleus	14.78	3	17	17	22	3.00198e+07	55.6769	14.78	17	22	0		0			0		0			1394	157.805	6.12549
M0QY80	Persulfide dioxygenase ETHE1, mitochondrial OS=Homo sapiens GN=ETHE1 PE=1 SV=1 - [M0QY80_HUMAN]	Mitochondrion, Nucleus	14.74	3	1	1	1	4.94233e+06	3.78667	14.74	1	1	0					0					95	10.6256	8.03076
Q9Y5L4	Mitochondrial import inner membrane translocase subunit Tim13 OS=Homo sapiens GN=TIMM13 PE=1 SV=1 - [TIM13_HUMAN]	Membrane, Mitochondrion, Mitochondrion inner membrane	14.74	1	1	1	4	1.0604e+07	8.99778	14.74	1	2	0		0			0		0			95	10.493	8.17725
E9PL22	Hypoxia up-regulated protein 1 OS=Homo sapiens GN=HYOU1 PE=1 SV=1 - [E9PL22_HUMAN]	obsolete	14.73	8	10	10	15	1.21624e+07	45.6902	14.73	10	15	0		0			0		0			937	104.713	5.71924
P22626-2	Isoform A2 of Heterogeneous nuclear ribonucleoproteins A2/B1 OS=Homo sapiens GN=HNRNPA2B1 - [ROA2_HUMAN]	Cytoplasm, Nucleus, Secreted, Spliceosome	14.66	2	4	4	4	2.44263e+07	9.72581	14.66	4	4	0		0			0		0			341	35.9839	8.646
B4DHG0	Dihydrolipoyl dehydrogenase, mitochondrial OS=Homo sapiens GN=DLD PE=1 SV=1 - [B4DHG0_HUMAN]	Cell projection, Cilium, Cytoplasmic vesicle, Flagellum, Mitochondrion, Nucleus	14.63	4	5	5	7	7.89538e+06	20.3968	14.63	5	7	0		0			0		0			410	43.5596	7.03467
F5GWK5	PCTP-like protein (Fragment) OS=Homo sapiens GN=STARD10 PE=1 SV=1 - [F5GWK5_HUMAN]	Membrane	14.63	8	1	1	1	9.52989e+06	1.70819	14.63	1	1	0					0					82	9.47449	4.60205
P78386	Keratin, type II cuticular Hb5 OS=Homo sapiens GN=KRT85 PE=1 SV=1 - [KRT85_HUMAN]	Intermediate filament, Keratin	14.6	3	1	7	10	8.68545e+06	13.8341	11.24	6	7	0		0			0					507	55.7665	6.55127
K7ENH2	Proteasome activator complex subunit 3 (Fragment) OS=Homo sapiens GN=PSME3 PE=1 SV=1 - [K7ENH2_HUMAN]	Cytoplasm, Nucleus	14.53	9	2	2	2	6.47142e+06	6.52084	14.53	2	2	0					0		0			179	20.5807	5.33838
P08107-2	Isoform 2 of Heat shock 70 kDa protein 1A/1B OS=Homo sapiens GN=HSPA1A - [HSP71_HUMAN]	obsolete	14.51	5	4	6	12	8.46298e+07	38.4978	14.51	6	12	0					0					586	63.8979	5.70654
P21964-2	Isoform Soluble of Catechol O-methyltransferase OS=Homo sapiens GN=COMT - [COMT_HUMAN]	Cell membrane, Cytoplasm, Membrane	14.48	6	2	2	3	8.03233e+06	10.5563	14.48	2	3	0					0					221	24.4334	5.32568
P62701	40S ribosomal protein S4, X isoform OS=Homo sapiens GN=RPS4X PE=1 SV=2 - [RS4X_HUMAN]	Cytoplasm	14.45	5	4	4	6	1.60093e+07	9.43681	14.45	4	4	0					0					263	29.5791	10.1548
F5H4D6	Ras GTPase-activating protein-binding protein 1 OS=Homo sapiens GN=G3BP1 PE=1 SV=1 - [F5H4D6_HUMAN]	obsolete	14.44	2	3	3	17	3.50893e+06	2.52273	4.58	1	1	498018	2.03753	3.87	1	1	0		0			284	31.4321	5.97314
B7Z2F4	T-complex protein 1 subunit delta OS=Homo sapiens GN=CCT4 PE=1 SV=1 - [B7Z2F4_HUMAN]	Cytoplasm	14.4	4	4	4	5	2.18667e+07	15.9897	14.4	4	5	0		0			0					389	42.2726	7.60596
P22314	Ubiquitin-like modifier-activating enzyme 1 OS=Homo sapiens GN=UBA1 PE=1 SV=3 - [UBA1_HUMAN]	Cytoplasm, Mitochondrion, Nucleus	14.37	7	10	10	17	1.41741e+07	54.074	14.37	10	17	0		0			0		0			1058	117.774	5.75732
P61019-2	Isoform 2 of Ras-related protein Rab-2A OS=Homo sapiens GN=RAB2A - [RAB2A_HUMAN]	Endoplasmic reticulum, Golgi apparatus, Membrane	14.36	5	2	2	2	1.02777e+07	5.7613	14.36	2	2	0		0			0		0			188	20.8343	6.11279
P52907	F-actin-capping protein subunit alpha-1 OS=Homo sapiens GN=CAPZA1 PE=1 SV=3 - [CAZA1_HUMAN]	Cytoplasm, Cytoskeleton	14.34	5	3	3	4	9.34497e+06	12.229	14.34	3	4	0					0					286	32.9023	5.69385
P34932	Heat shock 70 kDa protein 4 OS=Homo sapiens GN=HSPA4 PE=1 SV=4 - [HSP74_HUMAN]	Cytoplasm	14.29	1	9	9	13	2.30345e+07	40.3132	14.29	9	13	0		0			0		0			840	94.2712	5.18604
Q16851-2	Isoform 2 of UTP--glucose-1-phosphate uridylyltransferase OS=Homo sapiens GN=UGP2 - [UGPA_HUMAN]	Cytoplasm	14.29	9	5	5	7	1.14354e+07	20.5625	14.29	5	7	0		0			0					497	55.6421	7.88428
K7EMQ9	Eukaryotic translation initiation factor 3 subunit K (Fragment) OS=Homo sapiens GN=EIF3K PE=1 SV=1 - [K7EMQ9_HUMAN]	obsolete	14.29	5	1	2	3	4.93511e+07	7.38033	14.29	2	3	0					0		0			140	16.2982	6.88818
F8VY04	Adenylate kinase 2, mitochondrial OS=Homo sapiens GN=AK2 PE=1 SV=1 - [F8VY04_HUMAN]	Cell projection, Nucleus,Endoplasmic reticulum, Cytoplasm, Membrane, Mitochondrion	14.21	10	2	2	2	9.94114e+06	2.04964	14.21	2	2	0		0			0					190	21.2131	6.94678
C9J1E7	AP-1 complex subunit beta-1 (Fragment) OS=Homo sapiens GN=AP1B1 PE=1 SV=1 - [C9J1E7_HUMAN]	Membrane	14.19	16	5	5	7	5.77717e+06	22.149	14.19	5	7	0		0			0		0			578	65.2731	5.18604
P38117	Electron transfer flavoprotein subunit beta OS=Homo sapiens GN=ETFB PE=1 SV=3 - [ETFB_HUMAN]	Mitochondrion	14.12	3	3	3	3	6.17436e+06	4.97404	14.12	3	3	0					0					255	27.8262	8.104
H0YLF3	Beta-2-microglobulin form pI 5.3 (Fragment) OS=Homo sapiens GN=B2M PE=1 SV=1 - [H0YLF3_HUMAN]	MHC I, Secreted	14.08	3	1	1	2	0					191153	2.6345	14.08	1	1	0		0			71	8.49315	5.14795
P05386	60S acidic ribosomal protein P1 OS=Homo sapiens GN=RPLP1 PE=1 SV=1 - [RLA1_HUMAN]	Cytoplasm, focal adhesion	14.04	1	1	1	2	1.12358e+07	6.01287	14.04	1	2	0					0					114	11.5067	4.32275
J3QQT2	60S ribosomal protein L17 (Fragment) OS=Homo sapiens GN=RPL17 PE=1 SV=1 - [J3QQT2_HUMAN]	Cytoplasm	14.04	9	2	2	3	8.99739e+06	3.16905	8.19	1	1	0					0		0			171	19.7734	10.0376
F8VQ14	T-complex protein 1 subunit beta OS=Homo sapiens GN=CCT2 PE=1 SV=1 - [F8VQ14_HUMAN]	Cytoplasm	13.94	4	4	4	6	1.03263e+07	16.2084	13.94	4	6	0		0			0		0			416	44.7846	6.53662
F8WCR1	60S ribosomal protein L3 OS=Homo sapiens GN=RPL3 PE=1 SV=1 - [F8WCR1_HUMAN]	Cytoplasm	13.89	4	2	2	2	1.01457e+07	4.69258	13.89	2	2	0					0					180	19.7554	9.94971
P20618	Proteasome subunit beta type-1 OS=Homo sapiens GN=PSMB1 PE=1 SV=2 - [PSB1_HUMAN]	Cytoplasm, Nucleus, Proteasome	13.69	1	3	3	4	6.20808e+06	6.32825	13.69	3	4	0		0			0					241	26.4724	8.1333
F5H836	Paxillin (Fragment) OS=Homo sapiens GN=PXN PE=1 SV=2 - [F5H836_HUMAN]	Cytoplasm, focal adhesion	13.64	5	1	1	1	0					2.21747e+06	2.33692	13.64	1	1	0					176	18.7651	4.84326
P03950	Angiogenin OS=Homo sapiens GN=ANG PE=1 SV=1 - [ANGI_HUMAN]	Cytoplasmic vesicle, Nucleus,secret, secretory vesicle lumen	13.61	1	2	2	2	0		0			0		0			1.23798e+06	2.17772	6.12	1	1	147	16.5394	9.64209
Q5H928	3-hydroxyacyl-CoA dehydrogenase type-2 OS=Homo sapiens GN=HSD17B10 PE=1 SV=1 - [Q5H928_HUMAN]	Cytoplasm	13.61	3	1	1	3	1.07212e+07	11.9001	13.61	1	3	0					0					169	17.2129	7.72314
H3BMH2	Ras-related protein Rab-11A (Fragment) OS=Homo sapiens GN=RAB11A PE=3 SV=1 - [H3BMH2_HUMAN]	Cytoplasm	13.55	8	2	2	2	7.70489e+06	4.3583	13.55	2	2	0		0			0					155	17.6571	8.33838
H0YK49	Electron transfer flavoprotein subunit alpha, mitochondrial OS=Homo sapiens GN=ETFA PE=1 SV=1 - [H0YK49_HUMAN]	Mitochondrion	13.54	7	2	2	2	7.27251e+06	4.92966	13.54	2	2	0					0		0			229	24.1448	8.66064
P07954-2	Isoform Cytoplasmic of Fumarate hydratase, mitochondrial OS=Homo sapiens GN=FH - [FUMH_HUMAN]	Chromosome, Cytoplasm, Mitochondrion, Nucleus	13.49	2	4	4	6	7.98729e+06	19.2971	13.49	4	6	0		0			0					467	50.1807	7.40088
E9PFT6	Hemoglobin subunit delta OS=Homo sapiens GN=HBD PE=1 SV=1 - [E9PFT6_HUMAN]	Secreted	13.48	10	2	2	3	7.82141e+06	3.61462	13.48	2	2	0					0					141	15.4099	7.91357
P31947-2	Isoform 2 of 14-3-3 protein sigma OS=Homo sapiens GN=SFN - [1433S_HUMAN]	Cytoplasm, Nucleus, Secreted	13.43	2	1	3	5	8.18399e+07	12.8478	13.43	3	5	0		0			0					216	24.321	4.81787
O00622	Protein CYR61 OS=Homo sapiens GN=CYR61 PE=1 SV=1 - [CYR61_HUMAN]	Secreted	13.39	1	5	5	14	0					122098	1.95608	2.36	1	1	2.71424e+06	30.0169	7.09	3	11	381	41.9983	8.20654
Q9NTK5	Obg-like ATPase 1 OS=Homo sapiens GN=OLA1 PE=1 SV=2 - [OLA1_HUMAN]	Cytoplasm, Nucleus	13.38	5	4	4	7	1.09415e+07	25.1784	13.38	4	7	0		0			0					396	44.7153	7.81104
Q00610-2	Isoform 2 of Clathrin heavy chain 1 OS=Homo sapiens GN=CLTC - [CLH1_HUMAN]	Coated pit, Cytoplasm, Cytoplasmic vesicle, Cytoskeleton, Membrane	13.36	8	17	17	20	1.77165e+07	60.7086	13.36	17	20	0		0			0		0			1639	187.771	5.69385
P42126-2	Isoform 2 of Enoyl-CoA delta isomerase 1, mitochondrial OS=Homo sapiens GN=ECI1 - [ECI1_HUMAN]	Mitochondrion	13.33	4	3	3	5	1.14578e+07	14.9636	13.33	3	5	0					0					285	30.8763	8.89502
Q92688-2	Isoform 2 of Acidic leucine-rich nuclear phosphoprotein 32 family member B OS=Homo sapiens GN=ANP32B - [AN32B_HUMAN]	Cytoplasm, Nucleus	13.33	5	1	3	3	4.86541e+06	2.06273	13.33	3	3	0					0					195	22.2629	4.29736
H0YJ63	Activator of 90 kDa heat shock protein ATPase homolog 1 (Fragment) OS=Homo sapiens GN=AHSA1 PE=1 SV=1 - [H0YJ63_HUMAN]	Cytoplasm	13.33	5	1	1	2	6388769	3.76641	13.33	1	2	0					0					90	10.135	7.03467
P02545-2	Isoform C of Prelamin-A/C OS=Homo sapiens GN=LMNA - [LMNA_HUMAN]	Intermediate filament, Nucleus	13.29	12	7	7	10	2.81776e+06	9.63859	7.17	4	4	454715	9.46869	7.52	4	4	1.11219e+06	5.69257	4.2	2	2	572	65.0956	6.84424
P11586	C-1-tetrahydrofolate synthase, cytoplasmic OS=Homo sapiens GN=MTHFD1 PE=1 SV=3 - [C1TC_HUMAN]	Cytoplasm	13.26	3	10	10	10	1.36589e+07	25.7972	13.26	10	10	0					0					935	101.495	7.29834
F5H223	Dynactin subunit 2 OS=Homo sapiens GN=DCTN2 PE=1 SV=1 - [F5H223_HUMAN]	obsolete	13.23	9	3	3	4	6.38655e+06	13.3244	13.23	3	4	0					0					378	41.6778	5.90967
P11166	Solute carrier family 2, facilitated glucose transporter member 1 OS=Homo sapiens GN=SLC2A1 PE=1 SV=2 - [GTR1_HUMAN]	Cell membrane, Membrane	13.21	2	5	6	11	89754333	21.7848	13.21	6	9	0		0			0		0			492	54.0485	8.71924
B4E1C5	Histidine--tRNA ligase, cytoplasmic OS=Homo sapiens GN=HARS PE=1 SV=1 - [B4E1C5_HUMAN]	Cytoplasm	13.16	16	5	5	5	5.52784e+06	13.163	13.16	5	5	0					0		0			395	43.8512	5.09717
P26641	Elongation factor 1-gamma OS=Homo sapiens GN=EEF1G PE=1 SV=3 - [EF1G_HUMAN]	Cytoplasm, Extracellular, Nucleus, Membrane	13.04	2	6	6	9	3.67659e+07	22.4425	13.04	6	9	0		0			0					437	50.0871	6.66846
P00505	Aspartate aminotransferase, mitochondrial OS=Homo sapiens GN=GOT2 PE=1 SV=3 - [AATM_HUMAN]	Cell membrane, Membrane, Mitochondrion	13.02	2	4	4	4	2.02812e+07	13.9878	13.02	4	4	0		0			0		0			430	47.4873	9.01221
P62913-2	Isoform 2 of 60S ribosomal protein L11 OS=Homo sapiens GN=RPL11 - [RL11_HUMAN]	Cytoplasm, Nucleus	12.99	4	2	2	3	2.52001e+07	5.66475	12.99	2	2	0					0		0			177	20.1116	9.59814
H0YN26	Acidic leucine-rich nuclear phosphoprotein 32 family member A OS=Homo sapiens GN=ANP32A PE=1 SV=1 - [H0YN26_HUMAN]	Unclear	12.99	6	1	3	3	5.10861e+06	2.33561	12.99	3	3	0		0			0					177	19.9851	4.57666
P48163	NADP-dependent malic enzyme OS=Homo sapiens GN=ME1 PE=1 SV=1 - [MAOX_HUMAN]	Cytoplasm	12.94	3	5	5	6	9.678e+06	17.2291	12.94	5	6	0		0			0		0			572	64.1091	6.12549
P02649	Apolipoprotein E OS=Homo sapiens GN=APOE PE=1 SV=1 - [APOE_HUMAN]	Chylomicron, Extracellular matrix, HDL, Secreted, VLDL	12.93	4	3	3	5	0		0			289566	7.67932	7.57	2	3	592191	4.61796	10.09	2	2	317	36.1318	5.73193
Q13404	Ubiquitin-conjugating enzyme E2 variant 1 OS=Homo sapiens GN=UBE2V1 PE=1 SV=2 - [UB2V1_HUMAN]	Nucleus	12.93	11	2	2	2	3.19228e+07	4.028	12.93	2	2	0		0			0					147	16.4843	7.92822
P05091-2	Isoform 2 of Aldehyde dehydrogenase, mitochondrial OS=Homo sapiens GN=ALDH2 - [ALDH2_HUMAN]	Mitochondrion	12.77	4	5	5	5	6.48998e+06	9.10218	12.77	5	5	0					0					470	50.9568	6.20166
Q12792-4	Isoform 4 of Twinfilin-1 OS=Homo sapiens GN=TWF1 - [TWF1_HUMAN]	Cytoplasm, Cytoskeleton	12.7	4	2	2	2	5.50317e+06	5.31494	12.7	2	2	0					0					252	28.805	7.62061
K7EQA1	Programmed cell death protein 5 OS=Homo sapiens GN=PDCD5 PE=1 SV=1 - [K7EQA1_HUMAN]	Nucleus	12.64	2	1	1	1	7.21856e+06	3.0434	12.64	1	1	0					0		0			87	9.99825	8.99756
Q12864	Cadherin-17 OS=Homo sapiens GN=CDH17 PE=1 SV=3 - [CAD17_HUMAN]	Cell membrane, Membrane	12.62	4	8	8	11	9.15362e+06	29.7544	11.18	7	10	0					0		0			832	92.1619	5.13525
O43760	Synaptogyrin-2 OS=Homo sapiens GN=SYNGR2 PE=1 SV=1 - [SNG2_HUMAN]	Cell junction, Cytoplasmic vesicle, Lipid droplet, Membrane, Synapse	12.5	6	3	3	3	9.1063e+06	7.57755	12.5	3	3	0		0			0					224	24.7941	4.94482
P28066	Proteasome subunit alpha type-5 OS=Homo sapiens GN=PSMA5 PE=1 SV=3 - [PSA5_HUMAN]	Cytoplasm, Nucleus, Proteasome	12.45	2	3	3	3	4.35134e+06	6.09263	12.45	3	3	0					0					241	26.3942	4.79248
P07305-2	Isoform 2 of Histone H1.0 OS=Homo sapiens GN=H1F0 - [H10_HUMAN]	Chromosome, Nucleus	12.43	2	3	3	5	0		0			0		0			9.92084e+06	1.94988	4.52	1	2	177	19.1553	10.8286
Q16543	Hsp90 co-chaperone Cdc37 OS=Homo sapiens GN=CDC37 PE=1 SV=1 - [CDC37_HUMAN]	Cytoplasm	12.43	5	3	3	3	1.35844e+07	11.051	12.43	3	3	0					0		0			378	44.44	5.24951
C9K0U8	Single-stranded DNA-binding protein, mitochondrial (Fragment) OS=Homo sapiens GN=SSBP1 PE=1 SV=1 - [C9K0U8_HUMAN]	Mitochondrion	12.4	3	1	1	1	8.71924e+06	3.31663	12.4	1	1	0		0			0					121	14.1224	9.56885
H0YJB9	UPF0568 protein C14orf166 (Fragment) OS=Homo sapiens GN=C14orf166 PE=1 SV=1 - [H0YJB9_HUMAN]	Cytoplasm	12.4	3	1	1	3	9.10029e+06	10.3211	12.4	1	3	0		0			0					129	14.7166	5.60498
O43175	D-3-phosphoglycerate dehydrogenase OS=Homo sapiens GN=PHGDH PE=1 SV=4 - [SERA_HUMAN]	Cytoplasm, extracellular	12.38	2	6	6	6	7.54814e+06	16.3676	12.38	6	6	0					0					533	56.6144	6.7124
F5H3X9	Serine/threonine-protein phosphatase 2A 65 kDa regulatory subunit A alpha isoform OS=Homo sapiens GN=PPP2R1A PE=1 SV=1 - [F5H3X9_HUMAN]	obsolete	12.36	12	5	5	6	4.75319e+06	14.3593	12.36	5	6	0		0			0		0			534	59.1656	5.68115
P11169	Solute carrier family 2, facilitated glucose transporter member 3 OS=Homo sapiens GN=SLC2A3 PE=1 SV=1 - [GTR3_HUMAN]	Cell membrane, Cell projection, Membrane	12.3	6	4	5	8	6.14485e+07	19.3445	12.3	5	8	0					0		0			496	53.8893	7.1958
P00390-5	Isoform 4 of Glutathione reductase, mitochondrial OS=Homo sapiens GN=GSR - [GSHR_HUMAN]	Cytoplasm, Mitochondrion	12.27	8	4	4	4	8.61398e+06	10.4403	12.27	4	4	0		0			0		0			440	47.2372	8.74854
F2Z2V0	Copine-1 (Fragment) OS=Homo sapiens GN=CPNE1 PE=1 SV=1 - [F2Z2V0_HUMAN]	Nucleus	12.2	18	5	5	7	1.09708e+07	21.2603	12.2	5	7	0		0			0		0			533	58.5973	5.8335
Q96HE7	ERO1-like protein alpha OS=Homo sapiens GN=ERO1L PE=1 SV=2 - [ERO1A_HUMAN]	Endoplasmic reticulum, Membrane	12.18	7	5	5	5	1.09962e+07	12.6912	12.18	5	5	0		0			0		0			468	54.3581	5.68115
P30043	Flavin reductase (NADPH) OS=Homo sapiens GN=BLVRB PE=1 SV=3 - [BLVRB_HUMAN]	Cytoplasm	12.14	3	2	2	3	9.16338e+06	10.2305	12.14	2	3	0					0					206	22.1054	7.6499
Q8NC51-3	Isoform 3 of Plasminogen activator inhibitor 1 RNA-binding protein OS=Homo sapiens GN=SERBP1 - [PAIRB_HUMAN]	Cytoplasm, Nucleus	11.96	4	4	4	5	4.3389e+06	3.90379	4.07	1	1	0		0			0		0			393	43.1096	8.44092
O60506-4	Isoform 4 of Heterogeneous nuclear ribonucleoprotein Q OS=Homo sapiens GN=SYNCRIP - [HNRPQ_HUMAN]	Cytoplasm, Endoplasmic reticulum, Microsome, Nucleus, Spliceosome	11.95	6	3	5	6	1.76428e+07	10.7841	11.95	5	5	0					0		0			527	58.6993	7.56201
P00492	Hypoxanthine-guanine phosphoribosyltransferase OS=Homo sapiens GN=HPRT1 PE=1 SV=2 - [HPRT_HUMAN]	Cytoplasm	11.93	1	2	2	2	1.11277e+07	5.51989	11.93	2	2	0					0					218	24.5636	6.68311
H7C4H2	Signal recognition particle receptor subunit beta (Fragment) OS=Homo sapiens GN=SRPRB PE=1 SV=1 - [H7C4H2_HUMAN]	Unclear	11.88	2	1	1	1	4513209	3.867	11.88	1	1	0		0			0		0			160	17.6013	7.94287
K7EP16	Eukaryotic translation initiation factor 3 subunit G (Fragment) OS=Homo sapiens GN=EIF3G PE=1 SV=1 - [K7EP16_HUMAN]	nucleus	11.86	4	1	1	1	4.07018e+06	3.63614	11.86	1	1	0					0					118	13.2037	9.34912
A6NJA2	Ubiquitin carboxyl-terminal hydrolase OS=Homo sapiens GN=USP14 PE=1 SV=2 - [A6NJA2_HUMAN]	Cytoplasm	11.83	6	3	3	3	9.57025e+06	9.02277	11.83	3	3	0		0			0		0			448	51.0537	5.92236
P06744	Glucose-6-phosphate isomerase OS=Homo sapiens GN=GPI PE=1 SV=4 - [G6PI_HUMAN]	Cytoplasm, Secreted	11.83	6	5	5	13	3.27275e+07	44.113	11.83	5	13	0		0			0		0			558	63.1072	8.32373
H0YEN5	40S ribosomal protein S2 (Fragment) OS=Homo sapiens GN=RPS2 PE=1 SV=1 - [H0YEN5_HUMAN]	Cytoplasm	11.79	6	2	2	2	9.64814e+06	5.12285	11.79	2	2	0		0			0		0			195	21.1404	9.83252
Q13813-3	Isoform 3 of Spectrin alpha chain, non-erythrocytic 1 OS=Homo sapiens GN=SPTAN1 - [SPTN1_HUMAN]	Cytoplasm, Cytoskeleton	11.75	4	22	22	26	1.0204e+07	61.7862	11.75	22	26	0		0			0		0			2452	282.108	5.33838
Q9UQ80	Proliferation-associated protein 2G4 OS=Homo sapiens GN=PA2G4 PE=1 SV=3 - [PA2G4_HUMAN]	Cytoplasm, Nucleus	11.68	2	4	4	5	1.01471e+07	8.54686	11.68	4	5	0					0					394	43.7592	6.55127
B4DY66	SUMO-activating enzyme subunit 1 OS=Homo sapiens GN=SAE1 PE=1 SV=1 - [B4DY66_HUMAN]	Cytoplasm	11.63	3	1	1	1	9.33994e+06	3.6202	11.63	1	1	0					0		0			172	19.1398	5.31299
Q9NR31	GTP-binding protein SAR1a OS=Homo sapiens GN=SAR1A PE=1 SV=1 - [SAR1A_HUMAN]	Endoplasmic reticulum, Golgi apparatus	11.62	9	2	2	2	1.15182e+07	4.45448	11.62	2	2	0		0			0		0			198	22.3525	6.68311
Q00688	Peptidyl-prolyl cis-trans isomerase FKBP3 OS=Homo sapiens GN=FKBP3 PE=1 SV=1 - [FKBP3_HUMAN]	Nucleus	11.61	1	2	2	5	9.94282e+06	8.42303	11.61	2	3	233635	2.67541	4.91	1	1	2.3496e+06	2.62504	4.91	1	1	224	25.1613	9.27588
F8VV32	Lysozyme C OS=Homo sapiens GN=LYZ PE=1 SV=1 - [F8VV32_HUMAN]	Lysosome	11.54	2	1	1	4	0					212454	1.97333	11.54	1	1	0		0			104	11.4807	9.0708
Q5JW30	Double-stranded RNA-binding protein Staufen homolog 1 OS=Homo sapiens GN=STAU1 PE=1 SV=1 - [Q5JW30_HUMAN]	Cytoplasm	11.54	6	5	5	9	1.63522e+06	1.73666	2.63	1	1	0					0					494	54.6745	9.51025
E7ETZ4	Basic leucine zipper and W2 domain-containing protein 2 (Fragment) OS=Homo sapiens GN=BZW2 PE=1 SV=1 - [E7ETZ4_HUMAN]	Unclear	11.52	9	4	4	5	5.32731e+06	12.715	11.52	4	5	0					0		0			408	46.8835	8.44092
P21741-2	Isoform 2 of Midkine OS=Homo sapiens GN=MDK - [MK_HUMAN]	Secreted	11.49	4	1	1	2	0					853264	1.80117	11.49	1	1	0					87	9.50619	10.1401
H0YGT2	Cation-dependent mannose-6-phosphate receptor (Fragment) OS=Homo sapiens GN=M6PR PE=1 SV=1 - [H0YGT2_HUMAN]	Membrane	11.48	2	1	1	2	8.33081e+06	5.76287	11.48	1	2	0					0		0			122	13.3725	5.73193
G3V448	Thioredoxin-related transmembrane protein 1 OS=Homo sapiens GN=TMX1 PE=1 SV=1 - [G3V448_HUMAN]	Membrane	11.43	2	1	1	1	8.20936e+06	2.39266	11.43	1	1	0					0					105	11.904	4.41162
B4DRF4	Very-long-chain (3R)-3-hydroxyacyl-[acyl-carrier protein] dehydratase 3 OS=Homo sapiens GN=PTPLAD1 PE=1 SV=1 - [B4DRF4_HUMAN]	Endoplasmic reticulum, Membrane	11.4	6	2	2	3	7.67964e+06	8.64468	11.4	2	3	0					0					307	36.407	8.73389
Q9Y624	Junctional adhesion molecule A OS=Homo sapiens GN=F11R PE=1 SV=1 - [JAM1_HUMAN]	Cell junction, Cell membrane, Membrane, Tight junction	11.37	1	2	2	2	1.00948e+07	4.41032	11.37	2	2	0		0			0		0			299	32.5625	7.89893
Q5T123	SH3 domain-binding glutamic acid-rich-like protein 3 OS=Homo sapiens GN=SH3BGRL3 PE=1 SV=1 - [Q5T123_HUMAN]	Nucleus	11.36	2	1	1	1	3.15501e+06	2.22556	11.36	1	1	0					0					88	9.37476	9.36377
P17987	T-complex protein 1 subunit alpha OS=Homo sapiens GN=TCP1 PE=1 SV=1 - [TCPA_HUMAN]	Cytoplasm, Cytoskeleton	11.33	11	5	5	6	1.25553e+07	17.5704	11.33	5	6	0					0		0			556	60.3056	6.11279
I3L1I0	Glyoxalase domain-containing protein 4 (Fragment) OS=Homo sapiens GN=GLOD4 PE=1 SV=1 - [I3L1I0_HUMAN]	Cytoplasm	11.3	4	1	1	1	9.14705e+06	2.57105	11.3	1	1	0					0					115	12.8063	4.85596
I3L3Q7	Complement component 1 Q subcomponent-binding protein, mitochondrial (Fragment) OS=Homo sapiens GN=C1QBP PE=1 SV=1 - [I3L3Q7_HUMAN]	Mitochondrion	11.3	3	1	1	5	3.68939e+07	15.6156	11.3	1	5	0					0		0			177	19.9936	4.22119
H0YC23	Serine/threonine-protein phosphatase 2A catalytic subunit beta isoform (Fragment) OS=Homo sapiens GN=PPP2CB PE=4 SV=1 - [H0YC23_HUMAN]	Unclear	11.29	4	1	1	1	3.0505e+06	2.05868	11.29	1	1	0					0					124	13.8616	5.18604
Q86V81	THO complex subunit 4 OS=Homo sapiens GN=ALYREF PE=1 SV=3 - [THOC4_HUMAN]	Cytoplasm, Nucleus, Spliceosome	11.28	2	2	2	6	7.96793e+06	1.84956	4.28	1	1	0					0		0			257	26.8716	11.1509
Q12931-2	Isoform 2 of Heat shock protein 75 kDa, mitochondrial OS=Homo sapiens GN=TRAP1 - [TRAP1_HUMAN]	Membrane, Mitochondrion, Mitochondrion inner membrane	11.21	4	4	5	6	9.82392e+07	21.1413	11.21	5	6	0		0			0		0			651	74.2207	7.86963
Q7KZF4	Staphylococcal nuclease domain-containing protein 1 OS=Homo sapiens GN=SND1 PE=1 SV=1 - [SND1_HUMAN]	Cytoplasm, Nucleus	11.21	2	7	7	7	1.08983e+07	21.4551	11.21	7	7	0		0			0		0			910	101.934	7.1665
O94925-3	Isoform 3 of Glutaminase kidney isoform, mitochondrial OS=Homo sapiens GN=GLS - [GLSK_HUMAN]	Cytoplasm, Mitochondrion	11.2	6	4	4	6	9.94428e+06	15.4096	11.2	4	5	0		0			0		0			598	65.4179	7.88428
O75396	Vesicle-trafficking protein SEC22b OS=Homo sapiens GN=SEC22B PE=1 SV=4 - [SC22B_HUMAN]	Endoplasmic reticulum, Golgi apparatus, Membrane	11.16	1	2	2	2	2.65084e+06	5.27025	11.16	2	2	0					0					215	24.5775	6.91748
Q92945	Far upstream element-binding protein 2 OS=Homo sapiens GN=KHSRP PE=1 SV=4 - [FUBP2_HUMAN]	Cytoplasm, Nucleus	11.11	5	6	6	6	1.27688e+07	17.3675	11.11	6	6	0		0			0		0			711	73.07	7.29834
O75874	Isocitrate dehydrogenase [NADP] cytoplasmic OS=Homo sapiens GN=IDH1 PE=1 SV=2 - [IDHC_HUMAN]	Cytoplasm, Peroxisome	11.11	2	3	4	4	1.00854e+07	10.3444	11.11	4	4	0		0			0		0			414	46.6295	7.00537
M0R0Y6	Heterogeneous nuclear ribonucleoprotein M OS=Homo sapiens GN=HNRNPM PE=1 SV=1 - [M0R0Y6_HUMAN]	Nucleus	11.11	7	1	1	1	2.92107e+06	2.38426	11.11	1	1	0					0					99	10.7324	8.60205
G3XAN4	Translocating chain-associated membrane protein 1 OS=Homo sapiens GN=TRAM1 PE=1 SV=1 - [G3XAN4_HUMAN]	Membrane	11.11	3	3	3	3	5.85648e+06	7.35448	11.11	3	3	0					0		0			288	33.4138	9.89111
H0YJC0	26S protease regulatory subunit 10B (Fragment) OS=Homo sapiens GN=PSMC6 PE=1 SV=1 - [H0YJC0_HUMAN]	Cytoplasm	11.07	5	2	2	4	5.41734e+06	13.026	11.07	2	4	0		0			0		0			262	29.6324	6.40479
Q00839-2	Isoform Short of Heterogeneous nuclear ribonucleoprotein U OS=Homo sapiens GN=HNRNPU - [HNRPU_HUMAN]	Centromere, Chromosome, Cytoplasm, Cytoskeleton, Kinetochore, Nucleus, Spliceosome	11.04	3	7	7	16	2.68155e+07	23.3335	9.8	6	8	0					0		0			806	88.9242	5.78271
O76003	Glutaredoxin-3 OS=Homo sapiens GN=GLRX3 PE=1 SV=2 - [GLRX3_HUMAN]	Cytoplasm	11.04	1	3	3	3	5.87798e+06	8.21951	11.04	3	3	0					0		0			335	37.4082	5.38916
F2Z393	Transaldolase OS=Homo sapiens GN=TALDO1 PE=1 SV=1 - [F2Z393_HUMAN]	Cytoplasm, Nucleus	11.01	2	3	3	3	1.37068e+07	7.56868	11.01	3	3	0		0			0		0			318	35.3065	8.96826
P40939	Trifunctional enzyme subunit alpha, mitochondrial OS=Homo sapiens GN=HADHA PE=1 SV=2 - [ECHA_HUMAN]	Mitochondrion	11.01	3	5	5	8	7.39526e+06	26.8641	11.01	5	8	0		0			0		0			763	82.9469	9.0415
B4DFH3	Inorganic pyrophosphatase 2, mitochondrial OS=Homo sapiens GN=PPA2 PE=1 SV=1 - [B4DFH3_HUMAN]	Mitochondrion	10.89	11	1	2	2	1.89898e+07	4.25818	10.89	2	2	0					0					202	22.9556	5.8335
Q9Y2V2	Calcium-regulated heat stable protein 1 OS=Homo sapiens GN=CARHSP1 PE=1 SV=2 - [CHSP1_HUMAN]	Cytoplasm	10.88	1	1	1	1	4.74766e+06	2.42208	10.88	1	1	0					0					147	15.882	8.20654
F5H6P7	Protein mago nashi homolog 2 OS=Homo sapiens GN=MAGOHB PE=4 SV=1 - [F5H6P7_HUMAN]	Nucleus	10.78	5	1	1	1	3.34862e+06	1.74295	10.78	1	1	0					0					102	11.7912	5.51611
P46777	60S ribosomal protein L5 OS=Homo sapiens GN=RPL5 PE=1 SV=3 - [RL5_HUMAN]	Cytoplasm, Nucleus	10.77	2	3	3	5	7.61163e+06	3.77232	4.71	1	1	0					0		0			297	34.3407	9.71533
B4DT77	Annexin OS=Homo sapiens GN=ANXA7 PE=1 SV=1 - [B4DT77_HUMAN]	Membrane	10.71	3	3	3	3	5.37335e+06	9.41194	10.71	3	3	0					0					336	37.7809	7.18115
P51148	Ras-related protein Rab-5C OS=Homo sapiens GN=RAB5C PE=1 SV=2 - [RAB5C_HUMAN]	Cell membrane, Endosome, Membrane	10.65	18	2	2	2	8.05777e+06	4.85868	10.65	2	2	0		0			0		0			216	23.4678	8.41162
P62753	40S ribosomal protein S6 OS=Homo sapiens GN=RPS6 PE=1 SV=1 - [RS6_HUMAN]	Cytoplasm	10.44	3	3	3	5	20115730	4.80236	4.82	1	2	0					0		0			249	28.663	10.8433
B7Z3X4	Glucosamine-6-phosphate isomerase 1 OS=Homo sapiens GN=GNPDA1 PE=1 SV=1 - [B7Z3X4_HUMAN]	Cytoplasm	10.38	8	2	2	2	1.23832e+07	5.13511	10.38	2	2	0					0		0			212	24.0315	9.18799
C9IZG4	Protein CutA OS=Homo sapiens GN=CUTA PE=1 SV=1 - [C9IZG4_HUMAN]	Unclear	10.37	4	1	1	1	1.15184e+07	2.33799	10.37	1	1	0		0			0					135	14.3913	5.45264
Q96CT7	Coiled-coil domain-containing protein 124 OS=Homo sapiens GN=CCDC124 PE=1 SV=1 - [CC124_HUMAN]	Cytoplasm, Cytoskeleton	10.31	1	2	2	2	1.95954e+06	3.68152	10.31	2	2	0		0			0					223	25.8196	9.53955
Q96QK1	Vacuolar protein sorting-associated protein 35 OS=Homo sapiens GN=VPS35 PE=1 SV=2 - [VPS35_HUMAN]	Cytoplasm, Endosome, Membrane	10.3	1	6	6	7	8.56568e+06	20.1043	10.3	6	7	0		0			0		0			796	91.6489	5.49072
E9PLK3	Puromycin-sensitive aminopeptidase OS=Homo sapiens GN=NPEPPS PE=1 SV=1 - [E9PLK3_HUMAN]	Cytoplasm	10.27	15	8	8	9	1.18132e+07	21.8279	10.27	8	9	0		0			0		0			915	102.922	5.60498
Q9NPJ3-2	Isoform 2 of Acyl-coenzyme A thioesterase 13 OS=Homo sapiens GN=ACOT13 - [ACO13_HUMAN]	Cytoplasm, Cytoskeleton, Mitochondrion, Nucleus	10.26	2	1	1	1	6.77741e+06	2.43259	10.26	1	1	0					0					117	12.3585	8.49951
Q15185-2	Isoform 2 of Prostaglandin E synthase 3 OS=Homo sapiens GN=PTGES3 - [TEBP_HUMAN]	Cytoplasm	10.24	4	1	1	1	6.43137e+06	2.71146	10.24	1	1	0		0			0		0			127	14.8344	4.10693
G3XAM7	Catenin (Cadherin-associated protein), alpha 1, 102kDa, isoform CRA_a OS=Homo sapiens GN=CTNNA1 PE=1 SV=1 - [G3XAM7_HUMAN]	Cytoplasm, Golgi apparatus, Plasma Membrane	10.23	16	6	6	7	1.05212e+07	21.5382	10.23	6	7	0		0			0		0			841	92.6634	5.51611
B7Z7E9	Aspartate aminotransferase OS=Homo sapiens GN=GOT1 PE=1 SV=1 - [B7Z7E9_HUMAN]	Cytoplasm	10.2	2	3	3	3	6.05099e+06	7.50326	10.2	3	3	0					0		0			392	44.1193	8.07471
A6NMS2	Ribose-phosphate pyrophosphokinase 2 (Fragment) OS=Homo sapiens GN=PRPS2 PE=1 SV=2 - [A6NMS2_HUMAN]	Unclear	10.2	4	1	1	1	3.90523e+06	3.26978	10.2	1	1	0					0		0			147	16.1202	6.99072
P13010	X-ray repair cross-complementing protein 5 OS=Homo sapiens GN=XRCC5 PE=1 SV=3 - [XRCC5_HUMAN]	Chromosome, Nucleus	10.11	5	7	7	8	1.35744e+07	19.6362	10.11	7	8	0		0			0		0			732	82.6523	5.80811
Q4G0N4-3	Isoform 3 of NAD kinase 2, mitochondrial OS=Homo sapiens GN=NADK2 - [NAKD2_HUMAN]	Mitochondrion	10.04	4	2	2	2	3.82502e+06	7.29244	10.04	2	2	0		0			0		0			279	31.6961	6.68311
P04181	Ornithine aminotransferase, mitochondrial OS=Homo sapiens GN=OAT PE=1 SV=1 - [OAT_HUMAN]	Mitochondrion	10.02	2	3	3	5	1.32469e+07	18.859	10.02	3	5	0		0			0		0			439	48.5042	7.03467
P54136	Arginine--tRNA ligase, cytoplasmic OS=Homo sapiens GN=RARS PE=1 SV=2 - [SYRC_HUMAN]	Cytoplasm	10	5	5	5	5	5.91349e+06	13.7798	10	5	5	0		0			0		0			660	75.3309	6.68311
K7EQR9	Interleukin enhancer-binding factor 3 (Fragment) OS=Homo sapiens GN=ILF3 PE=1 SV=1 - [K7EQR9_HUMAN]	Cytoplasm	10	9	1	1	2	5.54924e+06	7.94778	10	1	2	0					0					180	19.5764	8.26514
Q13263-2	Isoform 2 of Transcription intermediary factor 1-beta OS=Homo sapiens GN=TRIM28 - [TIF1B_HUMAN]	Nucleus	9.96	5	5	5	6	1.53087e+07	20.6959	9.96	5	6	0		0			0		0			753	79.4235	5.98584
F5GYN4	Ubiquitin thioesterase OTUB1 OS=Homo sapiens GN=OTUB1 PE=1 SV=1 - [F5GYN4_HUMAN]	Cytoplasm	9.96	7	2	2	2	4.84859e+06	5.71817	9.96	2	2	0					0					241	28.033	5.2876
H0YKT8	Proteasome subunit beta type (Fragment) OS=Homo sapiens GN=PSMA4 PE=1 SV=2 - [H0YKT8_HUMAN]	Cytoplasm, Nucleus	9.94	11	2	2	2	1.39625e+07	5.03871	9.94	2	2	0					0		0			181	19.9491	6.75635
H7BZU1	Eukaryotic translation initiation factor 2 subunit 3 (Fragment) OS=Homo sapiens GN=EIF2S3 PE=1 SV=1 - [H7BZU1_HUMAN]	Unclear	9.84	2	1	1	1	4.68514e+06	3.02638	9.84	1	1	0					0		0			183	19.8162	9.0415
M0R080	DnaJ homolog subfamily B member 1 (Fragment) OS=Homo sapiens GN=DNAJB1 PE=1 SV=1 - [M0R080_HUMAN]	Nucleus	9.84	3	1	1	2	2.31462e+06	2.61287	9.84	1	1	0					0					183	20.4843	8.55811
D3YTB1	60S ribosomal protein L32 (Fragment) OS=Homo sapiens GN=RPL32 PE=1 SV=1 - [D3YTB1_HUMAN]	Cytoplasm	9.77	3	1	1	5	2.97787e+06	7.54382	9.77	1	2	0		0			0					133	15.6067	11.4438
H0YB39	Heterogeneous nuclear ribonucleoprotein H (Fragment) OS=Homo sapiens GN=HNRNPH1 PE=1 SV=1 - [H0YB39_HUMAN]	Nucleus	9.75	14	2	2	2	6.66708e+06	5.74938	9.75	2	2	0					0		0			277	30.4745	8.01611
Q9Y230	RuvB-like 2 OS=Homo sapiens GN=RUVBL2 PE=1 SV=3 - [RUVB2_HUMAN]	Cytoplasm, Membrane, Nucleus	9.72	6	4	4	4	6.49164e+06	9.16997	9.72	4	4	0		0			0		0			463	51.1246	5.64307
Q9HDC9-2	Isoform 2 of Adipocyte plasma membrane-associated protein OS=Homo sapiens GN=APMAP - [APMAP_HUMAN]	Membrane	9.69	3	2	2	3	3.91333e+06	6.89654	9.69	2	3	0					0					289	32.1407	5.84619
P62906	60S ribosomal protein L10a OS=Homo sapiens GN=RPL10A PE=1 SV=2 - [RL10A_HUMAN]	Cytoplasm, Extracellular, Nucleus, Membrane	9.68	1	2	2	2	1.16299e+07	3.38277	5.99	1	1	0					0					217	24.8155	9.93506
Q9Y266	Nuclear migration protein nudC OS=Homo sapiens GN=NUDC PE=1 SV=1 - [NUDC_HUMAN]	Cytoplasm, Cytoskeleton, Microtubule, Nucleus	9.67	1	3	3	3	4.05356e+06	4.3764	9.67	3	3	0		0			0					331	38.2191	5.37646
P45974-2	Isoform Short of Ubiquitin carboxyl-terminal hydrolase 5 OS=Homo sapiens GN=USP5 - [UBP5_HUMAN]	Cytoplasm, Lysosome	9.58	2	6	6	7	1.01143e+07	19.7409	9.58	6	7	0					0		0			835	93.2484	5.08447
P28070	Proteasome subunit beta type-4 OS=Homo sapiens GN=PSMB4 PE=1 SV=4 - [PSB4_HUMAN]	Cytoplasm, Nucleus, Proteasome	9.47	1	2	2	2	5.68235e+06	4.70872	9.47	2	2	0					0					264	29.1855	5.97314
P47914	60S ribosomal protein L29 OS=Homo sapiens GN=RPL29 PE=1 SV=2 - [RL29_HUMAN]	Cytoplasm, Membrane	9.43	1	1	1	8	2.18568e+07	4.00228	9.43	1	1	0		0			463822	15.4062	9.43	1	5	159	17.7411	11.6636
R4GN98	Protein S100-A6 (Fragment) OS=Homo sapiens GN=S100A6 PE=1 SV=1 - [R4GN98_HUMAN]	Cytoplasm	9.41	2	1	1	6	6.59772e+06	2.3878	9.41	1	1	2.601e+06	2.61453	9.41	1	1	3.99783e+06	2.05068	9.41	1	1	85	9.67506	5.45264
E1P5S2	RNA-binding protein 39 OS=Homo sapiens GN=RBM39 PE=1 SV=1 - [E1P5S2_HUMAN]	Nucleus	9.38	4	1	1	1	2.79106e+06	0	9.38	1	1	0		0			0					373	40.5155	6.32861
E9PP21	Cysteine and glycine-rich protein 1 OS=Homo sapiens GN=CSRP1 PE=1 SV=1 - [E9PP21_HUMAN]	Unclear	9.38	2	1	1	1	8.64783e+06	2.56352	9.38	1	1	0					0		0			160	16.9291	8.90967
O60701-2	Isoform 2 of UDP-glucose 6-dehydrogenase OS=Homo sapiens GN=UGDH - [UGDH_HUMAN]	Cytoplasm, Nucleus, extracellular	9.37	9	3	3	3	4.48805e+06	4.32053	9.37	3	3	0					0					427	47.5723	5.92236
P00491	Purine nucleoside phosphorylase OS=Homo sapiens GN=PNP PE=1 SV=2 - [PNPH_HUMAN]	Cytoplasm, Cytoskeleton	9.34	3	2	2	2	4.26203e+06	5.01802	9.34	2	2	0		0			0		0			289	32.0972	6.94678
P05455	Lupus La protein OS=Homo sapiens GN=SSB PE=1 SV=2 - [LA_HUMAN]	Nucleus	9.31	4	3	3	6	7.65964e+06	19.1528	9.31	3	6	0		0			0		0			408	46.8082	7.12256
F8WE72	Ribosome maturation protein SBDS OS=Homo sapiens GN=SBDS PE=1 SV=1 - [F8WE72_HUMAN]	Cytoplasm, extracellular, Nucleus	9.3	2	1	1	1	1.62935e+06	2.171	9.3	1	1	0					0					86	9.76306	8.73389
O15212	Prefoldin subunit 6 OS=Homo sapiens GN=PFDN6 PE=1 SV=1 - [PFD6_HUMAN]	Cytoplasm	9.3	1	1	1	1	7.17663e+06	3.11471	9.3	1	1	0					0					129	14.5738	8.88037
B1AKZ5	Astrocytic phosphoprotein PEA-15 OS=Homo sapiens GN=PEA15 PE=1 SV=1 - [B1AKZ5_HUMAN]	Cytoplasm, Nucleus	9.26	3	1	1	1	4.49219e+06	2.73072	9.26	1	1	0		0			0					108	12.5226	5.17334
Q9HAV7	GrpE protein homolog 1, mitochondrial OS=Homo sapiens GN=GRPEL1 PE=1 SV=2 - [GRPE1_HUMAN]	Mitochondrion	9.22	1	2	2	3	3.19715e+06	4.81305	9.22	2	2	0		0			0					217	24.2639	8.11865
M0QXM3	Very-long-chain enoyl-CoA reductase (Fragment) OS=Homo sapiens GN=TECR PE=1 SV=2 - [M0QXM3_HUMAN]	obsolete	9.16	3	1	1	1	8.10715e+06	2.63274	9.16	1	1	0					0					131	14.9058	8.63135
Q16881-7	Isoform 7 of Thioredoxin reductase 1, cytoplasmic OS=Homo sapiens GN=TXNRD1 - [TRXR1_HUMAN]	Cytoplasm, Nucleus	9.11	26	3	3	3	4.70701e+06	7.41614	9.11	3	3	0		0			0					461	50.8419	6.62451
P51659	Peroxisomal multifunctional enzyme type 2 OS=Homo sapiens GN=HSD17B4 PE=1 SV=3 - [DHB4_HUMAN]	Peroxisome	9.1	8	5	5	5	6.99724e+06	15.1083	9.1	5	5	0		0			0		0			736	79.6363	8.83643
P00441	Superoxide dismutase [Cu-Zn] OS=Homo sapiens GN=SOD1 PE=1 SV=2 - [SODC_HUMAN]	Cytoplasm, Mitochondrion, Nucleus	9.09	1	1	1	6	4.27944e+07	9.64705	9.09	1	3	0					352005	5.95399	9.09	1	2	154	15.9259	6.12549
Q99988	Growth/differentiation factor 15 OS=Homo sapiens GN=GDF15 PE=1 SV=3 - [GDF15_HUMAN]	Secreted	9.09	1	2	2	14	0		0			1.1513e+06	11.7492	3.9	1	8	1.41713e+06	8.31984	9.09	2	5	308	34.1188	9.65674
P09972	Fructose-bisphosphate aldolase C OS=Homo sapiens GN=ALDOC PE=1 SV=2 - [ALDOC_HUMAN]	Cytoplasm, extracellular, mitochondrion	9.07	8	2	3	9	5.96444e+07	24.8161	9.07	3	7	0					0					364	39.4312	6.87354
H0YD73	26S proteasome non-ATPase regulatory subunit 13 (Fragment) OS=Homo sapiens GN=PSMD13 PE=1 SV=1 - [H0YD73_HUMAN]	Cytoplasm	9.05	5	2	2	2	3.04775e+06	5.09441	9.05	2	2	0					0					221	25.0698	5.32568
H0YH58	Oligoribonuclease, mitochondrial (Fragment) OS=Homo sapiens GN=REXO2 PE=1 SV=1 - [H0YH58_HUMAN]	obsolete	9.01	9	1	1	1	8995525	2.54511	9.01	1	1	0					0					111	13.464	9.34912
O00231	26S proteasome non-ATPase regulatory subunit 11 OS=Homo sapiens GN=PSMD11 PE=1 SV=3 - [PSD11_HUMAN]	Cytoplasm, Nucleus, Proteasome	9	3	3	3	3	3.23096e+07	9.01784	9	3	3	0		0			0					422	47.434	6.48096
X1WI28	60S ribosomal protein L10 (Fragment) OS=Homo sapiens GN=RPL10 PE=1 SV=1 - [X1WI28_HUMAN]	Cytoplasm, Endoplasmic reticulum	9	8	2	2	2	4.39198e+06	4.65991	9	2	2	0		0			0					200	22.96	10.0083
Q9Y265	RuvB-like 1 OS=Homo sapiens GN=RUVBL1 PE=1 SV=1 - [RUVB1_HUMAN]	Cytoplasm, Cytoskeleton, Membrane, Nucleus	8.99	6	3	3	4	7.23717e+06	10.2928	8.99	3	4	0		0			0					456	50.1963	6.41748
P54709	Sodium/potassium-transporting ATPase subunit beta-3 OS=Homo sapiens GN=ATP1B3 PE=1 SV=1 - [AT1B3_HUMAN]	Cell membrane, Membrane	8.96	6	2	2	2	4.09963e+06	3.75667	8.96	2	2	0					0					279	31.4921	8.35303
P60953	Cell division control protein 42 homolog OS=Homo sapiens GN=CDC42 PE=1 SV=2 - [CDC42_HUMAN]	Cell membrane, Cytoplasm, Cytoskeleton, Membrane	8.9	2	1	1	3	1.78183e+07	8.95617	8.9	1	3	0					0		0			191	21.245	6.55127
Q8WXX5	DnaJ homolog subfamily C member 9 OS=Homo sapiens GN=DNAJC9 PE=1 SV=1 - [DNJC9_HUMAN]	Cell membrane, Cytoplasm, Membrane, Nucleus	8.85	1	2	2	2	3.37009e+06	4.19084	8.85	2	2	0		0			0					260	29.8911	5.73193
B1AHF3	NADH-cytochrome b5 reductase 3 membrane-bound form (Fragment) OS=Homo sapiens GN=CYB5R3 PE=1 SV=1 - [B1AHF3_HUMAN]	Mitochondrion	8.84	4	1	1	1	1.13998e+07	2.7571	8.84	1	1	0					0					147	16.6859	9.72998
P01857	Ig gamma-1 chain C region OS=Homo sapiens GN=IGHG1 PE=1 SV=1 - [IGHG1_HUMAN]	Cell membrane, Immunoglobulin, Membrane, Secreted	8.79	1	2	2	2	0		0			0					629200	2.16116	3.64	1	1	330	36.0832	8.19189
H7BZN1	Choline-phosphate cytidylyltransferase A (Fragment) OS=Homo sapiens GN=PCYT1A PE=1 SV=1 - [H7BZN1_HUMAN]	Unclear	8.76	9	1	1	1	1.1078e+06	1.9495	8.76	1	1	0		0			0					137	15.7597	6.27783
D6RB89	Retinol-binding protein 2 (Fragment) OS=Homo sapiens GN=RBP2 PE=3 SV=1 - [D6RB89_HUMAN]	Membrane	8.74	2	1	1	1	1.19809e+06	2.0956	8.74	1	1	0		0			0		0			103	11.9468	4.88135
Q9Y2Q3-4	Isoform 4 of Glutathione S-transferase kappa 1 OS=Homo sapiens GN=GSTK1 - [GSTK1_HUMAN]	Peroxisome	8.74	3	1	1	1	7.48416e+06	3.6985	8.74	1	1	0					0		0			183	20.5245	6.53662
J3KT68	Transmembrane protein 97 OS=Homo sapiens GN=TMEM97 PE=1 SV=1 - [J3KT68_HUMAN]	Membrane	8.7	2	1	1	1	9.20111e+06	0	8.7	1	1	0					0					92	10.9688	7.97217
A2ABF4	Valine--tRNA ligase (Fragment) OS=Homo sapiens GN=VARS PE=1 SV=1 - [A2ABF4_HUMAN]	Lysosome	8.62	2	1	1	1	1.23486e+07	2.44627	8.62	1	1	0					0					174	18.1025	6.771
O43390-4	Isoform 4 of Heterogeneous nuclear ribonucleoprotein R OS=Homo sapiens GN=HNRNPR - [HNRPR_HUMAN]	Cytoplasm, Endoplasmic reticulum, Microsome, Nucleus, Spliceosome	8.6	6	2	4	5	9.64603e+06	9.24131	8.6	4	4	0		0			0		0			535	59.9158	9.15869
Q9H3R2	Mucin-13 OS=Homo sapiens GN=MUC13 PE=1 SV=3 - [MUC13_HUMAN]	Cell membrane, Membrane, Secreted	8.59	2	3	3	27	0					2.14437e+06	59.9168	8.59	3	19	0	16.9793	2.73	1	7	512	54.5693	5.07178
D6R9P3	Heterogeneous nuclear ribonucleoprotein A/B OS=Homo sapiens GN=HNRNPAB PE=1 SV=1 - [D6R9P3_HUMAN]	Nucleus	8.57	12	1	2	5	5.51829e+07	8.93474	8.57	2	3	0					0		0			280	30.284	7.91357
Q04941	Proteolipid protein 2 OS=Homo sapiens GN=PLP2 PE=1 SV=1 - [PLP2_HUMAN]	Membrane	8.55	1	1	1	1	1.19558e+07	2.36814	8.55	1	1	0					0					152	16.6797	7.23975
E9PI21	Estradiol 17-beta-dehydrogenase 12 (Fragment) OS=Homo sapiens GN=HSD17B12 PE=1 SV=1 - [E9PI21_HUMAN]	Membrane	8.54	2	1	1	2	5.54799e+06	3.91501	8.54	1	2	0					0					164	17.7042	4.79248
Q9BSE5	Agmatinase, mitochondrial OS=Homo sapiens GN=AGMAT PE=1 SV=2 - [SPEB_HUMAN]	Mitochondrion	8.52	1	1	1	1	8166442	3.1032	8.52	1	1	0		0			0		0			352	37.6362	7.59131
F5H6X6	Neutral alpha-glucosidase AB OS=Homo sapiens GN=GANAB PE=1 SV=1 - [F5H6X6_HUMAN]	Unclear	8.5	5	6	6	8	1.19177e+07	18.0453	8.5	6	7	0					0		0			847	96.1558	5.71924
P30740	Leukocyte elastase inhibitor OS=Homo sapiens GN=SERPINB1 PE=1 SV=1 - [ILEU_HUMAN]	Cytoplasm, Secreted	8.44	1	2	2	4	5.26179e+06	9.12847	8.44	2	4	0		0			0		0			379	42.7147	6.27783
B4DJV2	Citrate synthase OS=Homo sapiens GN=CS PE=1 SV=1 - [B4DJV2_HUMAN]	Mitochondrion	8.39	14	3	3	4	1.48526e+07	11.2447	8.39	3	4	0		0			0		0			453	50.3997	7.89893
A6PVX3	26S proteasome non-ATPase regulatory subunit 4 (Fragment) OS=Homo sapiens GN=PSMD4 PE=1 SV=1 - [A6PVX3_HUMAN]	Cytoplasm	8.37	5	1	1	1	4.007e+06	2.21593	8.37	1	1	0					0					203	21.7694	7.10791
P28072	Proteasome subunit beta type-6 OS=Homo sapiens GN=PSMB6 PE=1 SV=4 - [PSB6_HUMAN]	Cytoplasm, Nucleus, Proteasome	8.37	2	2	2	2	6.33241e+06	4.69536	8.37	2	2	0					0					239	25.3414	4.91943
B4DJP7	Small nuclear ribonucleoprotein Sm D3 OS=Homo sapiens GN=SNRPD3 PE=1 SV=1 - [B4DJP7_HUMAN]	Cytoplasm, Nucleus, Spliceosome	8.33	2	1	1	1	1.38647e+07	2.62796	8.33	1	1	0		0			0					120	13.2829	8.90967
F8VVM2	Phosphate carrier protein, mitochondrial OS=Homo sapiens GN=SLC25A3 PE=1 SV=1 - [F8VVM2_HUMAN]	Membrane	8.33	6	3	3	3	2.64545e+07	7.32104	8.33	3	3	0					0					324	36.1376	9.26123
P30049	ATP synthase subunit delta, mitochondrial OS=Homo sapiens GN=ATP5D PE=1 SV=2 - [ATPD_HUMAN]	CF(1), Membrane, Mitochondrion, Mitochondrion inner membrane	8.33	1	1	1	1	5.22949e+06	3.35696	8.33	1	1	0		0			0					168	17.4792	5.49072
G3V1N8	Vacuolar protein sorting 26 homolog A (Yeast), isoform CRA_a OS=Homo sapiens GN=VPS26A PE=1 SV=1 - [G3V1N8_HUMAN]	obsolete	8.33	5	1	1	1	6.66106e+06	2.52702	8.33	1	1	0		0			0					216	25.4904	8.45557
E9PLG2	26S protease regulatory subunit 6A (Fragment) OS=Homo sapiens GN=PSMC3 PE=1 SV=2 - [E9PLG2_HUMAN]	Cytoplasm	8.29	7	1	1	1	3.79685e+06	3.19868	8.29	1	1	0					0		0			193	21.5292	5.09717
O95831-2	Isoform 2 of Apoptosis-inducing factor 1, mitochondrial OS=Homo sapiens GN=AIFM1 - [AIFM1_HUMAN]	Cytoplasm, Membrane, Mitochondrion, Mitochondrion inner membrane, Nucleus	8.28	5	2	2	2	6.58595e+06	5.18968	8.28	2	2	0		0			0					326	35.6155	7.53271
Q9NZZ3	Charged multivesicular body protein 5 OS=Homo sapiens GN=CHMP5 PE=1 SV=1 - [CHMP5_HUMAN]	Cytoplasm, Endosome, Membrane	8.22	1	1	1	2	5.54395e+06	5.76467	8.22	1	2	0					0		0			219	24.5554	4.83057
P14314-2	Isoform 2 of Glucosidase 2 subunit beta OS=Homo sapiens GN=PRKCSH - [GLU2B_HUMAN]	Endoplasmic reticulum	8.19	3	3	3	5	1.1308e+07	8.96302	8.19	3	3	0		0			476394	1.87828	2.48	1	1	525	59.1407	4.42432
E7ERI3	Threonine--tRNA ligase, cytoplasmic OS=Homo sapiens GN=TARS PE=1 SV=1 - [E7ERI3_HUMAN]	obsolete	8.14	4	4	4	4	8.14471e+06	9.91858	8.14	4	4	0		0			0		0			602	70.3318	8.55811
A2A2M0	Regulation of nuclear pre-mRNA domain-containing protein 1B (Fragment) OS=Homo sapiens GN=RPRD1B PE=1 SV=1 - [A2A2M0_HUMAN]	Nucleus	8.12	2	1	1	1	7.02668e+06	2.64409	8.12	1	1	0					0					197	22.1144	4.93213
H7C1D4	Translin (Fragment) OS=Homo sapiens GN=TSN PE=1 SV=1 - [H7C1D4_HUMAN]	Nucleus	8.11	3	1	1	1	1.25819e+07	3.66377	8.11	1	1	0					0					185	21.107	7.1958
C9JA28	Translocon-associated protein subunit gamma OS=Homo sapiens GN=SSR3 PE=1 SV=1 - [C9JA28_HUMAN]	Membrane	8.05	3	1	1	1	7.89125e+06	2.7248	8.05	1	1	0					0					174	20.1485	9.43701
Q9NRP0	Oligosaccharyltransferase complex subunit OSTC OS=Homo sapiens GN=OSTC PE=1 SV=1 - [OSTC_HUMAN]	Endoplasmic reticulum, Membrane	8.05	2	1	1	2	6.05694e+06	6.22847	8.05	1	2	0					0					149	16.8178	9.12939
Q5SRN7	HLA class I histocompatibility antigen, A-68 alpha chain OS=Homo sapiens GN=HLA-A PE=1 SV=2 - [Q5SRN7_HUMAN]	Membrane	8.03	38	1	1	2	4.81988e+06	5.78233	8.03	1	2	0		0			0		0			299	34.1897	5.66846
Q13177	Serine/threonine-protein kinase PAK 2 OS=Homo sapiens GN=PAK2 PE=1 SV=3 - [PAK2_HUMAN]	Cytoplasm, Membrane, Nucleus	8.02	10	3	3	3	1.51556e+06	3.03018	6.3	2	2	0		0			0		0			524	58.0059	5.96045
E9PKG1	Protein arginine N-methyltransferase 1 OS=Homo sapiens GN=PRMT1 PE=1 SV=1 - [E9PKG1_HUMAN]	Unclear	8	10	2	2	2	4.17036e+06	4.95667	8	2	2	0					0		0			325	37.6848	6.15088
P49327	Fatty acid synthase OS=Homo sapiens GN=FASN PE=1 SV=3 - [FAS_HUMAN]	Cytoplasm	8	4	15	15	19	1.30389e+07	48.3733	8	15	19	0		0			0		0			2511	273.254	6.44287
D6R937	Endothelial monocyte-activating polypeptide 2 (Fragment) OS=Homo sapiens GN=AIMP1 PE=1 SV=1 - [D6R937_HUMAN]	Cytoplasm	8	3	1	1	2	4.47197e+06	2.47234	8	1	1	0					0					150	16.568	9.26123
E9PMJ3	Ribonuclease inhibitor (Fragment) OS=Homo sapiens GN=RNH1 PE=1 SV=1 - [E9PMJ3_HUMAN]	Cytoplasm, Nucleus	7.94	4	1	1	1	3.40611e+06	3.13069	7.94	1	1	0					0					189	20.4623	4.729
B5AK60	Multidrug resistance protein 1 OS=Homo sapiens GN=ABCB1 PE=1 SV=1 - [B5AK60_HUMAN]	Cell membrane, Membrane	7.89	2	6	6	7	6.33708e+06	25.2247	7.89	6	7	0		0			0		0			1216	133.948	8.96826
P14174	Macrophage migration inhibitory factor OS=Homo sapiens GN=MIF PE=1 SV=4 - [MIF_HUMAN]	Cytoplasm, Secreted	7.83	1	1	1	2	4.7673e+07	2.85621	7.83	1	1	0					0					115	12.4682	7.88428
C9J9W2	LIM and SH3 domain protein 1 (Fragment) OS=Homo sapiens GN=LASP1 PE=1 SV=1 - [C9J9W2_HUMAN]	Cytoplasm, Extracellular	7.83	4	1	1	2	18952785	5.31146	7.83	1	2	0		0			0					166	18.9683	9.01221
P48643-2	Isoform 2 of T-complex protein 1 subunit epsilon OS=Homo sapiens GN=CCT5 - [TCPE_HUMAN]	Cytoplasm, Cytoskeleton	7.81	5	4	4	4	4.45371e+06	7.06814	7.81	4	4	0		0			0		0			448	49.4948	6.18896
P46940	Ras GTPase-activating-like protein IQGAP1 OS=Homo sapiens GN=IQGAP1 PE=1 SV=1 - [IQGA1_HUMAN]	Cell membrane, Cytoplasm, Membrane, Nucleus	7.79	3	10	10	14	6.5201e+06	41.2602	7.79	10	14	0		0			0		0			1657	189.134	6.48096
Q9UHV9	Prefoldin subunit 2 OS=Homo sapiens GN=PFDN2 PE=1 SV=1 - [PFD2_HUMAN]	Cytoplasm, Mitochondrion, Nucleus	7.79	1	1	1	1	8.15378e+06	3.46641	7.79	1	1	0					0					154	16.6376	6.58057
Q9Y490	Talin-1 OS=Homo sapiens GN=TLN1 PE=1 SV=3 - [TLN1_HUMAN]	Cell junction, Cell membrane, Cell projection, Cytoplasm, Cytoskeleton, Membrane	7.75	4	12	12	15	8.2398e+06	51.9799	7.75	12	15	0		0			0		0			2541	269.599	6.07471
Q5T0D2	UMP-CMP kinase OS=Homo sapiens GN=CMPK1 PE=1 SV=1 - [Q5T0D2_HUMAN]	Nucleus	7.69	2	1	1	1	3.72631e+06	2.89811	7.69	1	1	0					0		0			169	18.9668	8.88037
P49006	MARCKS-related protein OS=Homo sapiens GN=MARCKSL1 PE=1 SV=2 - [MRP_HUMAN]	Cell membrane, Cytoplasm, Cytoskeleton, Membrane	7.69	1	1	1	3	3.5592e+06	2.4048	7.69	1	1	389340	2.95426	7.69	1	1	0		0			195	19.5172	4.66553
Q5QNZ2	ATP synthase F(0) complex subunit B1, mitochondrial OS=Homo sapiens GN=ATP5F1 PE=1 SV=1 - [Q5QNZ2_HUMAN]	Membrane	7.69	2	1	1	2	4.29452e+06	2.69635	7.69	1	2	0					0					195	22.2608	9.26123
O14493	Claudin-4 OS=Homo sapiens GN=CLDN4 PE=1 SV=1 - [CLD4_HUMAN]	Cell junction, Cell membrane, Membrane, Tight junction	7.66	4	1	1	2	9.76883e+06	6.76054	7.66	1	2	0		0			0					209	22.0624	8.04541
C9J7B7	26S proteasome non-ATPase regulatory subunit 6 (Fragment) OS=Homo sapiens GN=PSMD6 PE=1 SV=1 - [C9J7B7_HUMAN]	Cytoplasm	7.64	6	1	1	1	4.663e+06	2.14308	7.64	1	1	0		0			0					144	16.5541	4.65283
F8W7Q4	Protein FAM162A OS=Homo sapiens GN=FAM162A PE=1 SV=1 - [F8W7Q4_HUMAN]	Membrane	7.64	2	1	1	1	7.13466e+06	2.08948	7.64	1	1	0					0					144	16.5047	9.77393
U3KQB1	7-methylguanosine phosphate-specific 5'-nucleotidase (Fragment) OS=Homo sapiens GN=NT5C3B PE=1 SV=1 - [U3KQB1_HUMAN]	Cytoplasm	7.62	4	1	1	4	2.1032e+07	2.06667	7.62	1	1	0		0			0		0			105	12.0011	6.93213
O75083	WD repeat-containing protein 1 OS=Homo sapiens GN=WDR1 PE=1 SV=4 - [WDR1_HUMAN]	Cell junction, Cell projection, Cytoplasm, Cytoskeleton	7.59	3	3	3	4	1.07456e+07	8.11944	7.59	3	4	0		0			0					606	66.1519	6.65381
Q8WY22	BRI3-binding protein OS=Homo sapiens GN=BRI3BP PE=1 SV=1 - [BRI3B_HUMAN]	Membrane, Mitochondrion, Mitochondrion outer membrane	7.57	1	1	1	1	4.71224e+06	3.29865	7.57	1	1	0		0			0					251	27.8178	9.43701
Q9UBS4	DnaJ homolog subfamily B member 11 OS=Homo sapiens GN=DNAJB11 PE=1 SV=1 - [DJB11_HUMAN]	Endoplasmic reticulum	7.54	2	2	2	2	5.8236e+06	5.96687	7.54	2	2	0		0			0		0			358	40.4886	6.17627
A6NHH0	Prostaglandin E synthase 2 truncated form OS=Homo sapiens GN=PTGES2 PE=1 SV=2 - [A6NHH0_HUMAN]	Unclear	7.53	3	1	1	1	3.24727e+06	3.39834	7.53	1	1	0					0		0			186	21.3237	6.69775
H3BM89	60S ribosomal protein L4 OS=Homo sapiens GN=RPL4 PE=1 SV=1 - [H3BM89_HUMAN]	Cytoplasm	7.51	3	2	2	3	2.21937e+07	6.89533	4.2	1	2	0		0			0		0			333	37.6332	11.0337
H7C285	Tetraspanin-15 (Fragment) OS=Homo sapiens GN=TSPAN15 PE=4 SV=1 - [H7C285_HUMAN]	Membrane	7.5	2	1	1	1	1.37199e+06	2.45658	7.5	1	1	0					0					160	18.2069	5.09717
P30086	Phosphatidylethanolamine-binding protein 1 OS=Homo sapiens GN=PEBP1 PE=1 SV=3 - [PEBP1_HUMAN]	Cytoplasm	7.49	1	1	1	1	3.1977e+07	3.75462	7.49	1	1	0					0		0			187	21.0437	7.53271
H0YEX6	Mitogen-activated protein kinase 3 (Fragment) OS=Homo sapiens GN=MAPK3 PE=1 SV=1 - [H0YEX6_HUMAN]	Cytoplasm	7.44	8	1	1	1	3.91058e+06	0	7.44	1	1	0					0					121	13.8331	4.88135
P49591	Serine--tRNA ligase, cytoplasmic OS=Homo sapiens GN=SARS PE=1 SV=3 - [SYSC_HUMAN]	Cytoplasm, Nucleus	7.39	2	2	2	2	4.81027e+06	6.19714	7.39	2	2	0		0			0					514	58.7401	6.43018
E5RJR5	S-phase kinase-associated protein 1 OS=Homo sapiens GN=SKP1 PE=1 SV=1 - [E5RJR5_HUMAN]	Cytoplasm	7.36	2	1	1	2	1.22906e+07	6.66147	7.36	1	2	0					0					163	18.7083	4.70361
Q9UBQ7	Glyoxylate reductase/hydroxypyruvate reductase OS=Homo sapiens GN=GRHPR PE=1 SV=1 - [GRHPR_HUMAN]	Cytoplasm, Extracellular	7.32	2	1	1	1	4.18534e+06	3.49121	7.32	1	1	0		0			0					328	35.6457	7.38623
C9JCJ5	Nicotinate-nucleotide pyrophosphorylase [carboxylating] (Fragment) OS=Homo sapiens GN=QPRT PE=1 SV=4 - [C9JCJ5_HUMAN]	Cytoplasm	7.32	2	1	1	1	4.28651e+06	2.53634	7.32	1	1	0					0					164	16.9529	7.82568
Q92973-2	Isoform 2 of Transportin-1 OS=Homo sapiens GN=TNPO1 - [TNPO1_HUMAN]	Cytoplasm, Nucleus	7.3	7	5	5	5	9.43409e+06	13.7006	7.3	5	5	0		0			0		0			890	101.244	4.95752
H3BVI7	Cadherin-1 OS=Homo sapiens GN=CDH1 PE=1 SV=1 - [H3BVI7_HUMAN]	Membrane	7.25	4	4	4	47	0		0			2.74917e+06	61.019	5.07	3	28	3.67358e+06	13.0262	5.07	3	7	414	45.4919	5.68115
P39656	Dolichyl-diphosphooligosaccharide--protein glycosyltransferase 48 kDa subunit OS=Homo sapiens GN=DDOST PE=1 SV=4 - [OST48_HUMAN]	Endoplasmic reticulum, Membrane	7.24	3	3	3	3	1.24801e+07	8.57797	7.24	3	3	0		0			0		0			456	50.769	6.55127
O00264	Membrane-associated progesterone receptor component 1 OS=Homo sapiens GN=PGRMC1 PE=1 SV=3 - [PGRC1_HUMAN]	Endoplasmic reticulum, Membrane, Microsome	7.18	1	1	1	1	1.39202e+07	2.45341	7.18	1	1	0					0					195	21.6578	4.70361
M0R301	Mitochondrial import inner membrane translocase subunit TIM44 (Fragment) OS=Homo sapiens GN=TIMM44 PE=1 SV=1 - [M0R301_HUMAN]	Mitochondrion	7.14	3	1	1	1	1.93698e+07	2.34704	7.14	1	1	0					0					126	14.4025	9.89111
G3V5Q1	DNA-(apurinic or apyrimidinic site) lyase (Fragment) OS=Homo sapiens GN=APEX1 PE=1 SV=1 - [G3V5Q1_HUMAN]	Cytoplasm, Mitochondrion, Nucleus	7.02	3	1	1	2	1.19095e+07	6.56418	7.02	1	2	0					0					242	27.1079	8.76318
A6NKB8	Aminopeptidase B OS=Homo sapiens GN=RNPEP PE=1 SV=1 - [A6NKB8_HUMAN]	extracellular space	6.87	2	3	3	3	4776095	6.88232	6.87	3	3	0					0		0			611	68.1253	6.01123
P49207	60S ribosomal protein L34 OS=Homo sapiens GN=RPL34 PE=1 SV=3 - [RL34_HUMAN]	Cytoplasm, Endoplasmic reticulum	6.84	1	1	1	3	8.21502e+06	2.31417	6.84	1	1	0					0		0			117	13.2845	11.4731
K7ENG2	Splicing factor U2AF 65 kDa subunit OS=Homo sapiens GN=U2AF2 PE=1 SV=1 - [K7ENG2_HUMAN]	Nucleus	6.84	3	1	1	2	7.97794e+06	9.28393	6.84	1	2	0					0					307	33.8799	5.03369
B4DSZ6	Isocitrate dehydrogenase [NADP], mitochondrial OS=Homo sapiens GN=IDH2 PE=1 SV=1 - [B4DSZ6_HUMAN]	Mitochondrion	6.83	4	1	2	2	11554532	2.22695	2.8	1	1	0					0		0			322	36.1481	8.38232
Q9ULC5-4	Isoform 3 of Long-chain-fatty-acid--CoA ligase 5 OS=Homo sapiens GN=ACSL5 - [ACSL5_HUMAN]	Endoplasmic reticulum, Membrane, Mitochondrion, Mitochondrion outer membrane	6.83	15	3	3	3	4.83911e+06	9.18161	6.83	3	3	0		0			0		0			659	73.2307	7.06396
E7EX53	Ribosomal protein L15 (Fragment) OS=Homo sapiens GN=RPL15 PE=1 SV=1 - [E7EX53_HUMAN]	Cytoplasm	6.77	4	1	1	1	8042711	1.71743	6.77	1	1	0					0					133	15.7125	11.0044
K7EL99	Tubulin-folding cofactor B (Fragment) OS=Homo sapiens GN=TBCB PE=1 SV=2 - [K7EL99_HUMAN]	unclear	6.77	5	1	1	1	1.00477e+07	0	6.77	1	1	0		0			0		0			133	14.5512	6.52197
C9J363	Programmed cell death 10, isoform CRA_b OS=Homo sapiens GN=PDCD10 PE=1 SV=1 - [C9J363_HUMAN]	Cytoplasm	6.71	3	1	1	1	3.87192e+06	2.98008	6.71	1	1	0		0			0					149	17.5233	9.18799
O76013-2	Isoform 2 of Keratin, type I cuticular Ha6 OS=Homo sapiens GN=KRT36 - [KRT36_HUMAN]	Intermediate filament, Keratin	6.71	3	1	3	32	2.07488e+07	7.20414	6.71	3	3	1.97082e+07	32.1258	1.68	1	17	4.63593e+07	17.7819	1.68	1	11	417	47.4546	4.80518
P55957	BH3-interacting domain death agonist OS=Homo sapiens GN=BID PE=1 SV=1 - [BID_HUMAN]	Cytoplasm, Membrane, Mitochondrion, Mitochondrion outer membrane	6.67	2	1	1	2	6.07703e+06	6.16545	6.67	1	2	0					0					195	21.981	5.43994
Q08380	Galectin-3-binding protein OS=Homo sapiens GN=LGALS3BP PE=1 SV=1 - [LG3BP_HUMAN]	Extracellular matrix, Secreted	6.67	5	3	3	7	0		0			1.11424e+06	13.2574	2.22	1	4	0					585	65.2893	5.2749
F5H1Y3	Flap endonuclease 1 (Fragment) OS=Homo sapiens GN=FEN1 PE=1 SV=1 - [F5H1Y3_HUMAN]	Nucleus	6.67	2	1	1	1	2.64852e+06	2.10617	6.67	1	1	0					0					165	18.2633	7.37158
P27487	Dipeptidyl peptidase 4 OS=Homo sapiens GN=DPP4 PE=1 SV=2 - [DPP4_HUMAN]	Cell junction, Cell membrane, Cell projection, Membrane, Secreted	6.66	1	4	4	6	9.24761e+06	5.47953	6.66	4	4	0		0			0		0			766	88.2225	6.03662
H0YE04	Signal peptidase complex subunit 2 (Fragment) OS=Homo sapiens GN=SPCS2 PE=1 SV=1 - [H0YE04_HUMAN]	Membrane	6.63	3	1	1	1	2.21297e+06	2.29617	6.63	1	1	0					0					166	18.6726	7.32764
B4DUF5	Acyl-CoA synthetase family member 2, mitochondrial OS=Homo sapiens GN=ACSF2 PE=2 SV=1 - [B4DUF5_HUMAN]	Mitochondrion	6.59	5	1	1	1	4.48031e+06	4.12528	6.59	1	1	0					0		0			455	50.8468	6.59521
Q5QPE4	Sorting nexin-5 (Fragment) OS=Homo sapiens GN=SNX5 PE=1 SV=1 - [Q5QPE4_HUMAN]	unclear	6.58	2	1	1	2	5.87092e+06	4.28489	6.58	1	2	0		0			0					228	26.2882	5.66846
Q14108-2	Isoform 2 of Lysosome membrane protein 2 OS=Homo sapiens GN=SCARB2 - [SCRB2_HUMAN]	Lysosome, Membrane	6.57	3	2	2	2	7.02241e+06	4.91911	6.57	2	2	0					0					335	37.743	5.13525
Q8TCT9-5	Isoform 5 of Minor histocompatibility antigen H13 OS=Homo sapiens GN=HM13 - [HM13_HUMAN]	Cell membrane, Endoplasmic reticulum, Membrane	6.57	4	2	2	3	4.94036e+06	5.81799	6.57	2	3	0		0			0		0			335	36.7901	6.68311
Q16822	Phosphoenolpyruvate carboxykinase [GTP], mitochondrial OS=Homo sapiens GN=PCK2 PE=1 SV=3 - [PCKGM_HUMAN]	Mitochondrion	6.56	8	3	3	3	5.00293e+06	9.47102	6.56	3	3	0					0		0			640	70.6846	7.62061
O14980	Exportin-1 OS=Homo sapiens GN=XPO1 PE=1 SV=1 - [XPO1_HUMAN]	Cytoplasm, Nucleus	6.54	1	4	4	4	1.09157e+07	13.48	6.54	4	4	0		0			0		0			1071	123.306	6.06201
U3KQJ1	Polymerase delta-interacting protein 2 OS=Homo sapiens GN=POLDIP2 PE=1 SV=1 - [U3KQJ1_HUMAN]	obsolete	6.54	2	2	2	2	6.00035e+06	5.0037	6.54	2	2	0		0			0					367	41.9081	8.6167
P55084-2	Isoform 2 of Trifunctional enzyme subunit beta, mitochondrial OS=Homo sapiens GN=HADHB - [ECHB_HUMAN]	Endoplasmic reticulum, Membrane, Mitochondrion, Mitochondrion inner membrane, Mitochondrion outer membrane	6.42	7	3	3	3	4.78047e+06	6.9413	6.42	3	3	0		0			0		0			452	48.8482	9.17334
Q5SYQ7	Retinal dehydrogenase 1 (Fragment) OS=Homo sapiens GN=ALDH1A1 PE=1 SV=1 - [Q5SYQ7_HUMAN]	Cytoplasm	6.4	4	1	1	1	14237153	0	6.4	1	1	0					0					203	22.6396	6.03662
H0YF10	Histone-binding protein RBBP4 (Fragment) OS=Homo sapiens GN=RBBP4 PE=1 SV=1 - [H0YF10_HUMAN]	Cytoplasm, Nucleus	6.28	9	1	1	1	8.68097e+06	2.9651	6.28	1	1	0		0			0					207	23.2893	5.16064
O15400-2	Isoform 2 of Syntaxin-7 OS=Homo sapiens GN=STX7 - [STX7_HUMAN]	Endosome, Membrane	6.28	2	1	1	2	4.93629e+06	5.63865	6.28	1	2	0					0					239	27.3837	5.12256
Q92598-2	Isoform Beta of Heat shock protein 105 kDa OS=Homo sapiens GN=HSPH1 - [HS105_HUMAN]	Cytoplasm	6.27	10	4	4	4	7.31083e+06	10.3823	6.27	4	4	0		0			0		0			814	92.0574	5.5542
P23246	Splicing factor, proline- and glutamine-rich OS=Homo sapiens GN=SFPQ PE=1 SV=2 - [SFPQ_HUMAN]	Cytoplasm, Nucleus	6.22	2	4	4	5	2.95819e+06	3.65298	1.56	1	2	0		0			0		0			707	76.1016	9.43701
O60749-2	Isoform 2 of Sorting nexin-2 OS=Homo sapiens GN=SNX2 - [SNX2_HUMAN]	Cell projection, Endosome, Membrane	6.22	7	2	2	2	5.66277e+06	4.22326	6.22	2	2	0		0			0					402	46.0687	7.23975
E9PP73	Coatomer subunit beta (Fragment) OS=Homo sapiens GN=COPB1 PE=1 SV=2 - [E9PP73_HUMAN]	Membrane	6.19	2	2	2	2	4.94899e+06	6.42299	6.19	2	2	0		0			0		0			485	55.4033	6.43018
Q86VP6	Cullin-associated NEDD8-dissociated protein 1 OS=Homo sapiens GN=CAND1 PE=1 SV=2 - [CAND1_HUMAN]	Cytoplasm, Nucleus	6.18	4	6	6	6	9.60068e+06	16.5672	6.18	6	6	0		0			0					1230	136.289	5.78271
J3KSC4	Ras-related C3 botulinum toxin substrate 3 (Fragment) OS=Homo sapiens GN=RAC3 PE=1 SV=1 - [J3KSC4_HUMAN]	Cytoplasm	6.15	8	1	1	1	5.64464e+06	1.88036	6.15	1	1	0					0					130	14.8217	7.34229
B4DLV4	Serine hydroxymethyltransferase OS=Homo sapiens GN=SHMT2 PE=1 SV=1 - [B4DLV4_HUMAN]	Mitochondrion	6.13	7	2	2	2	4.30512e+06	5.81777	6.13	2	2	0		0			0		0			408	44.5879	9.20264
P45877	Peptidyl-prolyl cis-trans isomerase C OS=Homo sapiens GN=PPIC PE=1 SV=1 - [PPIC_HUMAN]	Cytoplasm	6.13	1	1	1	1	2.30618e+06	1.80586	6.13	1	1	0					0					212	22.7488	8.39697
P40199	Carcinoembryonic antigen-related cell adhesion molecule 6 OS=Homo sapiens GN=CEACAM6 PE=1 SV=3 - [CEAM6_HUMAN]	Cell membrane, Membrane	6.1	1	1	1	10	0		0			3.09605e+06	33.434	6.1	1	8	0		0			344	37.1717	5.8208
B4DSN5	Tyrosine-protein phosphatase non-receptor type OS=Homo sapiens GN=PTPN1 PE=1 SV=1 - [B4DSN5_HUMAN]	Membrane	6.08	2	2	2	2	4.75946e+06	5.41023	6.08	2	2	0		0			0		0			362	41.2335	5.97314
O95373	Importin-7 OS=Homo sapiens GN=IPO7 PE=1 SV=1 - [IPO7_HUMAN]	Cytoplasm, Nucleus	6.07	1	5	5	6	8.52452e+06	18.3348	6.07	5	6	0		0			0		0			1038	119.44	4.81787
H3BLU7	Aflatoxin B1 aldehyde reductase member 2 (Fragment) OS=Homo sapiens GN=AKR7A2 PE=1 SV=1 - [H3BLU7_HUMAN]	Unclear	6.05	2	1	1	1	5704892	3.40685	6.05	1	1	0		0			0					314	34.6622	7.18115
Q96CG1	ETF1 protein OS=Homo sapiens GN=ETF1 PE=1 SV=1 - [Q96CG1_HUMAN]	Cytoplasm	5.94	6	2	2	2	6.91814e+06	5.97277	5.94	2	2	0		0			0		0			404	45.4343	5.56689
B4DY35	Bifunctional methylenetetrahydrofolate dehydrogenase/cyclohydrolase, mitochondrial OS=Homo sapiens GN=MTHFD2 PE=1 SV=1 - [B4DY35_HUMAN]	Mitochondrion	5.91	4	1	1	1	4.75161e+06	1.68325	5.91	1	1	0		0			0		0			186	19.9207	9.33447
B4DT72	26S proteasome non-ATPase regulatory subunit 3 OS=Homo sapiens GN=PSMD3 PE=1 SV=1 - [B4DT72_HUMAN]	Proteasome	5.9	2	2	2	2	2.68724e+06	4.38519	5.9	2	2	0		0			0					356	41.1577	9.40771
M0R0Y2	Alpha-soluble NSF attachment protein OS=Homo sapiens GN=NAPA PE=1 SV=1 - [M0R0Y2_HUMAN]	Cytoplasm	5.86	3	1	1	1	4.95268e+06	1.89204	5.86	1	1	0					0		0			256	29.1443	5.16064
Q9NSB4	Keratin, type II cuticular Hb2 OS=Homo sapiens GN=KRT82 PE=1 SV=3 - [KRT82_HUMAN]	Intermediate filament, Keratin	5.85	1	2	3	3	8.31193e+06	6.38518	5.85	3	3	0		0			0		0			513	56.6163	6.7417
Q15785	Mitochondrial import receptor subunit TOM34 OS=Homo sapiens GN=TOMM34 PE=1 SV=2 - [TOM34_HUMAN]	Cytoplasm, Membrane, Mitochondrion, Mitochondrion outer membrane	5.83	1	1	1	1	4.9159e+06	3.28111	5.83	1	1	0		0			0		0			309	34.5378	8.98291
P01008	Antithrombin-III OS=Homo sapiens GN=SERPINC1 PE=1 SV=1 - [ANT3_HUMAN]	Secreted	5.82	1	3	3	3	0					445531	1.92522	1.51	1	1	0		0			464	52.5689	6.7124
Q00765	Receptor expression-enhancing protein 5 OS=Homo sapiens GN=REEP5 PE=1 SV=3 - [REEP5_HUMAN]	Endoplasmic reticulum, Membrane	5.82	1	2	2	2	5.64108e+06	4.40317	5.82	2	2	0					0					189	21.479	8.104
P35270	Sepiapterin reductase OS=Homo sapiens GN=SPR PE=1 SV=1 - [SPRE_HUMAN]	Cytoplasm	5.75	1	1	1	1	6.89154e+06	3.37468	5.75	1	1	0					0		0			261	28.0308	8.04541
Q15758	Neutral amino acid transporter B(0) OS=Homo sapiens GN=SLC1A5 PE=1 SV=2 - [AAAT_HUMAN]	Cell membrane, Membrane	5.73	4	2	2	3	1.31044e+07	10.2974	5.73	2	3	0		0			0		0			541	56.5623	5.47803
Q9NSB2	Keratin, type II cuticular Hb4 OS=Homo sapiens GN=KRT84 PE=2 SV=2 - [KRT84_HUMAN]	Intermediate filament, Keratin	5.67	10	1	4	16	1.03167e+07	6.26225	4.33	3	3	3.26666e+06	3.80517	2.67	2	2	14365325	13.7733	3.83	3	8	600	64.8015	7.56201
Q99460-2	Isoform 2 of 26S proteasome non-ATPase regulatory subunit 1 OS=Homo sapiens GN=PSMD1 - [PSMD1_HUMAN]	Proteasome	5.64	3	2	2	2	6.9929e+06	4.2248	5.64	2	2	0		0			0		0			922	102.193	5.2749
C9JLK2	Acylamino-acid-releasing enzyme (Fragment) OS=Homo sapiens GN=APEH PE=1 SV=1 - [C9JLK2_HUMAN]	Cytoplasm	5.6	5	1	1	1	1808881	2.24073	5.6	1	1	0		0			0					232	26.012	6.06201
Q9Y570-3	Isoform 3 of Protein phosphatase methylesterase 1 OS=Homo sapiens GN=PPME1 - [PPME1_HUMAN]	Nucleus	5.59	4	1	1	1	4.23463e+06	2.88878	5.59	1	1	0					0		0			161	18.2022	6.84424
E5RFR9	Serine/threonine-protein phosphatase 2A 55 kDa regulatory subunit B alpha isoform (Fragment) OS=Homo sapiens GN=PPP2R2A PE=1 SV=1 - [E5RFR9_HUMAN]	Cytoplasm	5.58	7	1	1	1	2.05774e+06	1.67807	5.58	1	1	0					0		0			197	22.9921	7.25439
O00629	Importin subunit alpha-3 OS=Homo sapiens GN=KPNA4 PE=1 SV=1 - [IMA3_HUMAN]	Cytoplasm, Nucleus	5.57	1	1	1	1	2.77616e+07	2.77432	5.57	1	1	0		0			0					521	57.8506	4.95752
P61970	Nuclear transport factor 2 OS=Homo sapiens GN=NUTF2 PE=1 SV=1 - [NTF2_HUMAN]	Cytoplasm, Membrane, Nuclear pore complex, Nucleus	5.51	1	1	1	1	3.38121e+06	0	5.51	1	1	0					0					127	14.469	5.37646
M0R389	Platelet-activating factor acetylhydrolase IB subunit gamma (Fragment) OS=Homo sapiens GN=PAFAH1B3 PE=1 SV=2 - [M0R389_HUMAN]	Cytoplasm	5.49	2	1	1	1	3.85816e+06	2.30029	5.49	1	1	0		0			0		0			164	18.3445	7.02002
D6RAA6	Transmembrane protein 33 (Fragment) OS=Homo sapiens GN=TMEM33 PE=1 SV=1 - [D6RAA6_HUMAN]	Membrane	5.41	2	1	1	1	1.04209e+07	3.84901	5.41	1	1	0					0					222	25.2073	9.56885
O75822-2	Isoform 2 of Eukaryotic translation initiation factor 3 subunit J OS=Homo sapiens GN=EIF3J - [EIF3J_HUMAN]	Cytoplasm	5.39	3	1	1	1	7.92243e+06	2.09003	5.39	1	1	0					0					204	22.9275	4.83057
O14929-2	Isoform B of Histone acetyltransferase type B catalytic subunit OS=Homo sapiens GN=HAT1 - [HAT1_HUMAN]	Cytoplasm, Nucleus	5.39	2	1	1	1	4.67178e+06	3.60267	5.39	1	1	0		0			0					334	39.7609	5.92236
Q9ULC4-2	Isoform 2 of Malignant T-cell-amplified sequence 1 OS=Homo sapiens GN=MCTS1 - [MCTS1_HUMAN]	Cytoplasm	5.33	3	1	1	1	4.89448e+06	2.06899	5.33	1	1	0					0		0			169	19.216	8.25049
P05556-2	Isoform 2 of Integrin beta-1 OS=Homo sapiens GN=ITGB1 - [ITB1_HUMAN]	Cell junction, Cell membrane, Cell projection, Endosome, Membrane	5.32	11	3	3	4	7.01803e+06	10.0472	5.32	3	4	0		0			0		0			789	87.3886	5.47803
O15355	Protein phosphatase 1G OS=Homo sapiens GN=PPM1G PE=1 SV=1 - [PPM1G_HUMAN]	Cytoplasm, Membrane	5.31	1	2	2	2	3.38638e+06	5.70766	5.31	2	2	0		0			0					546	59.2347	4.36084
Q7RTS7	Keratin, type II cytoskeletal 74 OS=Homo sapiens GN=KRT74 PE=1 SV=2 - [K2C74_HUMAN]	Intermediate filament, Keratin	5.29	16	1	4	21	2.81112e+07	2.20162	1.32	1	1	0	2.87595	2.27	1	1	0	9.34079	1.32	1	5	529	57.8296	7.7085
H0Y9Q1	Cytosol aminopeptidase (Fragment) OS=Homo sapiens GN=LAP3 PE=1 SV=2 - [H0Y9Q1_HUMAN]	Cytoplasm	5.29	3	1	1	1	412098	2.16596	5.29	1	1	0		0			0		0			208	22.4834	7.43018
Q07817-2	Isoform Bcl-X(S) of Bcl-2-like protein 1 OS=Homo sapiens GN=BCL2L1 - [B2CL1_HUMAN]	Cell junction, Cytoplasm, Cytoplasmic vesicle, Cytoskeleton, Membrane, Mitochondrion, Mitochondrion inner membrane, Mitochondrion outer membrane, Nucleus, Synapse	5.29	6	1	1	1	2.44601e+06	1.80127	5.29	1	1	0					0					170	18.8822	5.07178
Q96AE4	Far upstream element-binding protein 1 OS=Homo sapiens GN=FUBP1 PE=1 SV=3 - [FUBP1_HUMAN]	Nucleus	5.28	5	3	3	4	7.45677e+06	9.15239	5.28	3	4	0		0			0		0			644	67.5185	7.60596
P49588	Alanine--tRNA ligase, cytoplasmic OS=Homo sapiens GN=AARS PE=1 SV=2 - [SYAC_HUMAN]	Cytoplasm	5.27	2	4	4	4	4.57629e+06	9.52123	5.27	4	4	0		0			0		0			968	106.743	5.52881
H7C2G3	ES1 protein homolog, mitochondrial (Fragment) OS=Homo sapiens GN=C21orf33 PE=1 SV=1 - [H7C2G3_HUMAN]	mitochondrion	5.24	4	1	1	1	3.03028e+06	0	5.24	1	1	0					0		0			191	20.2803	6.60986
F8WJN3	Cleavage and polyadenylation-specificity factor subunit 6 OS=Homo sapiens GN=CPSF6 PE=1 SV=1 - [F8WJN3_HUMAN]	Nucleus	5.23	4	1	1	1	2.15255e+06	5.14432	5.23	1	1	0					0					478	52.2378	6.43018
P48444-2	Isoform 2 of Coatomer subunit delta OS=Homo sapiens GN=ARCN1 - [COPD_HUMAN]	Cytoplasm, Cytoplasmic vesicle, Golgi apparatus, Membrane	5.2	3	2	2	2	3.24671e+06	5.35951	5.2	2	2	0		0			0					423	47.1748	5.59229
P02765	Alpha-2-HS-glycoprotein OS=Homo sapiens GN=AHSG PE=1 SV=1 - [FETUA_HUMAN]	Secreted	5.18	2	2	2	6	3.43951e+07	10.8152	5.18	2	4	0		0			0		0			367	39.2997	5.71924
J3QRJ8	Very long-chain-specific acyl-CoA dehydrogenase, mitochondrial (Fragment) OS=Homo sapiens GN=ACADVL PE=1 SV=1 - [J3QRJ8_HUMAN]	mitochondrion	5.15	6	1	1	1	1.12719e+06	1.71178	5.15	1	1	0		0			0		0			194	21.6379	6.771
P07814	Bifunctional glutamate/proline--tRNA ligase OS=Homo sapiens GN=EPRS PE=1 SV=5 - [SYEP_HUMAN]	Cytoplasm, Membrane	5.09	2	5	5	6	4.60388e+06	17.9729	5.09	5	6	0		0			0		0			1512	170.483	7.32764
C9JMD7	B-cell receptor-associated protein 31 (Fragment) OS=Homo sapiens GN=BCAP31 PE=1 SV=1 - [C9JMD7_HUMAN]	Membrane	5.06	6	1	1	1	3.54702e+06	1.98221	5.06	1	1	0					0		0			178	20.171	9.12939
C9JG87	39S ribosomal protein L39, mitochondrial (Fragment) OS=Homo sapiens GN=MRPL39 PE=1 SV=1 - [C9JG87_HUMAN]	mitochondrion	5.05	3	1	1	1	1.31314e+06	2.7038	5.05	1	1	0					0		0			297	34.0104	8.14795
P54727-2	Isoform 2 of UV excision repair protein RAD23 homolog B OS=Homo sapiens GN=RAD23B - [RD23B_HUMAN]	Cytoplasm, Nucleus, Proteasome	5.04	2	1	1	1	5.10244e+06	2.91804	5.04	1	1	0					0					337	34.9832	4.67822
Q15046	Lysine--tRNA ligase OS=Homo sapiens GN=KARS PE=1 SV=3 - [SYK_HUMAN]	Cell membrane, Cytoplasm, Membrane, Mitochondrion, Nucleus, Secreted	5.03	3	3	3	4	5.36627e+06	6.58125	5.03	3	4	0					0		0			597	68.0046	6.354
B4DN45	S-adenosylmethionine synthase OS=Homo sapiens GN=MAT2A PE=1 SV=1 - [B4DN45_HUMAN]	Cytoplasm	5.02	2	1	1	1	7.45352e+06	3.1989	5.02	1	1	0					0		0			299	32.9441	7.25439
B4DR64	CTP synthase OS=Homo sapiens GN=CTPS1 PE=1 SV=1 - [B4DR64_HUMAN]	Cytoplasm, Membrane	5	2	1	1	2	3.88215e+06	9.00326	5	1	2	0					0					360	41.1938	6.88818
F8VVL1	Density-regulated protein OS=Homo sapiens GN=DENR PE=1 SV=1 - [F8VVL1_HUMAN]	Cytoplasm	5	2	1	1	1	2.66463e+06	1.80511	5	1	1	0					0					160	17.759	9.0415
K7ERW9	ATPase ASNA1 (Fragment) OS=Homo sapiens GN=ASNA1 PE=1 SV=1 - [K7ERW9_HUMAN]	Cytoplasm	5	2	1	1	1	4.44657e+06	2.30541	5	1	1	0					0		0			200	21.8579	4.80518
Q16625-5	Isoform 5 of Occludin OS=Homo sapiens GN=OCLN - [OCLN_HUMAN]	Cell junction, Cell membrane, Membrane, Tight junction	5	5	1	1	1	1.49474e+06	0	5	1	1	0					0		0			200	23.3093	6.06201
F8W6E4	Glycerol-3-phosphate dehydrogenase, mitochondrial OS=Homo sapiens GN=GPD2 PE=1 SV=1 - [F8W6E4_HUMAN]	obsolete	5	3	2	2	2	5.99756e+06	4.27879	5	2	2	0		0			0					500	55.7235	6.25244
Q5TA01	Glutathione S-transferase omega-1 (Fragment) OS=Homo sapiens GN=GSTO1 PE=1 SV=1 - [Q5TA01_HUMAN]	Cytoplasm	5	5	1	1	1	7.93035e+06	2.4236	5	1	1	0					0					180	20.9247	6.55127
B4E3P0	ATP-citrate synthase OS=Homo sapiens GN=ACLY PE=1 SV=1 - [B4E3P0_HUMAN]	Cytoplasm	4.94	4	3	3	3	4.97565e+06	9.88751	4.94	3	3	0		0			0		0			830	91.0408	8.67529
Q9BVC6	Transmembrane protein 109 OS=Homo sapiens GN=TMEM109 PE=1 SV=1 - [TM109_HUMAN]	Endoplasmic reticulum, Membrane, Nucleus, Sarcoplasmic reticulum	4.94	1	1	1	1	1.5155e+07	2.66444	4.94	1	1	0		0			0					243	26.1936	10.4771
Q9BZZ5-3	Isoform 3 of Apoptosis inhibitor 5 OS=Homo sapiens GN=API5 - [API5_HUMAN]	Cytoplasm, Nucleus	4.94	9	2	2	2	3.1414e+06	3.46041	4.94	2	2	0		0			0		0			445	50.2785	5.45264
O00410	Importin-5 OS=Homo sapiens GN=IPO5 PE=1 SV=4 - [IPO5_HUMAN]	Cytoplasm, Nucleus	4.92	18	4	4	9	1.87529e+07	29.5061	4.92	4	9	0		0			0		0			1097	123.55	4.94482
C9JYN0	Synaptophysin-like protein 1 OS=Homo sapiens GN=SYPL1 PE=1 SV=1 - [C9JYN0_HUMAN]	Membrane	4.91	3	1	1	1	1.11876e+07	1.65148	4.91	1	1	0					0					224	24.7677	7.13721
J3QL24	Pyrroline-5-carboxylate reductase 1, mitochondrial (Fragment) OS=Homo sapiens GN=PYCR1 PE=1 SV=1 - [J3QL24_HUMAN]	Mitochondrion	4.89	6	1	1	1	7.79461e+06	2.6313	4.89	1	1	0					0					225	23.5513	6.94678
B4DLW8	Probable ATP-dependent RNA helicase DDX5 OS=Homo sapiens GN=DDX5 PE=1 SV=1 - [B4DLW8_HUMAN]	Nucleus, Spliceosome	4.86	9	2	2	4	7.18213e+06	2.16521	2.24	1	1	0		0			0		0			535	60.5254	9.0708
Q06210-2	Isoform 2 of Glutamine--fructose-6-phosphate aminotransferase [isomerizing] 1 OS=Homo sapiens GN=GFPT1 - [GFPT1_HUMAN]	Cytoplasm, extracellular exosome	4.85	2	2	2	3	6.3875e+06	10.818	4.85	2	3	0					0					681	76.7103	6.84424
P25788-2	Isoform 2 of Proteasome subunit alpha type-3 OS=Homo sapiens GN=PSMA3 - [PSA3_HUMAN]	Cytoplasm, Nucleus, Proteasome	4.84	2	1	1	1	7.78454e+06	2.24061	4.84	1	1	0					0					248	27.6297	5.32568
P11279	Lysosome-associated membrane glycoprotein 1 OS=Homo sapiens GN=LAMP1 PE=1 SV=3 - [LAMP1_HUMAN]	Cell membrane, Endosome, Lysosome, Membrane	4.8	2	2	2	3	1.23513e+07	4.63092	4.8	2	2	0					0					417	44.8538	8.74854
K7ESE8	Bleomycin hydrolase (Fragment) OS=Homo sapiens GN=BLMH PE=1 SV=1 - [K7ESE8_HUMAN]	Cytoplasm	4.76	5	1	1	1	7.13145e+06	2.00547	4.76	1	1	0					0		0			231	26.7211	6.78564
Q14315-2	Isoform 2 of Filamin-C OS=Homo sapiens GN=FLNC - [FLNC_HUMAN]	Cytoplasm, Cytoskeleton, Membrane	4.75	2	4	9	10	9.15265e+06	29.8574	4.75	9	10	0		0			0		0			2692	287.102	5.97314
O43776	Asparagine--tRNA ligase, cytoplasmic OS=Homo sapiens GN=NARS PE=1 SV=1 - [SYNC_HUMAN]	Cytoplasm	4.74	7	2	2	2	2.47334e+06	5.26242	4.74	2	2	0		0			0		0			548	62.9025	6.25244
H0YJX6	Protein arginine N-methyltransferase 5 (Fragment) OS=Homo sapiens GN=PRMT5 PE=1 SV=1 - [H0YJX6_HUMAN]	Unclear	4.66	6	1	1	1	4080151	2.14454	4.66	1	1	0					0					279	32.2913	5.90967
P16615-2	Isoform 2 of Sarcoplasmic/endoplasmic reticulum calcium ATPase 2 OS=Homo sapiens GN=ATP2A2 - [AT2A2_HUMAN]	Endoplasmic reticulum, Membrane, Sarcoplasmic reticulum	4.61	17	3	3	3	8.08941e+06	5.97201	4.61	3	3	0		0			0		0			997	109.62	5.36377
Q9Y678	Coatomer subunit gamma-1 OS=Homo sapiens GN=COPG1 PE=1 SV=1 - [COPG1_HUMAN]	Cytoplasm, Cytoplasmic vesicle, Golgi apparatus, Membrane	4.58	2	3	3	4	3.10391e+06	11.3281	4.58	3	4	0		0			0		0			874	97.6555	5.46533
B4DIV7	Secernin-1 OS=Homo sapiens GN=SCRN1 PE=1 SV=1 - [B4DIV7_HUMAN]	Cytoplasm	4.58	4	1	1	1	838113	2.75224	4.58	1	1	0					0					240	27.1944	4.81787
O00151	PDZ and LIM domain protein 1 OS=Homo sapiens GN=PDLIM1 PE=1 SV=4 - [PDLI1_HUMAN]	Cytoplasm, Cytoskeleton	4.56	1	1	1	1	1.07231e+07	2.27496	4.56	1	1	0					0		0			329	36.049	7.02002
Q5SYT8	Protein NAMPTL (Fragment) OS=Homo sapiens GN=NAMPTL PE=4 SV=1 - [Q5SYT8_HUMAN]	obsolete	4.45	2	1	1	2	9.23906e+06	4.68005	4.45	1	2	0					0					472	53.3596	7.79639
H7C1H2	26S proteasome non-ATPase regulatory subunit 2 (Fragment) OS=Homo sapiens GN=PSMD2 PE=1 SV=1 - [H7C1H2_HUMAN]	proteasome complex, Cytoplasm	4.43	4	1	1	1	6.90733e+06	2.07079	4.43	1	1	0		0			0		0			203	22.4275	6.88818
P00846	ATP synthase subunit a OS=Homo sapiens GN=MT-ATP6 PE=1 SV=1 - [ATP6_HUMAN]	CF(0), Membrane, Mitochondrion, Mitochondrion inner membrane	4.42	1	1	1	1	5.39092e+06	2.43083	4.42	1	1	0					0		0			226	24.8009	10.0962
Q96KP4-2	Isoform 2 of Cytosolic non-specific dipeptidase OS=Homo sapiens GN=CNDP2 - [CNDP2_HUMAN]	Cytoplasm	4.35	2	1	1	1	3.44373e+06	2.35985	4.35	1	1	0		0			0					391	43.8053	6.48096
C9JMH6	Alpha-2-antiplasmin (Fragment) OS=Homo sapiens GN=SERPINF2 PE=3 SV=1 - [C9JMH6_HUMAN]	extracellular space	4.31	3	1	1	2	2.8078e+06	0	4.31	1	1	0					0					255	27.8053	6.771
O94826	Mitochondrial import receptor subunit TOM70 OS=Homo sapiens GN=TOMM70A PE=1 SV=1 - [TOM70_HUMAN]	Membrane, Mitochondrion, Mitochondrion outer membrane	4.28	1	2	2	2	4.73176e+06	5.22835	4.28	2	2	0		0			0					608	67.412	7.12256
C9JBI3	Phosphoserine phosphatase (Fragment) OS=Homo sapiens GN=PSPH PE=1 SV=1 - [C9JBI3_HUMAN]	Unclear	4.28	2	1	1	1	2.56556e+06	1.64938	4.28	1	1	0					0					187	20.7318	6.93213
Q14116-2	Isoform 2 of Interleukin-18 OS=Homo sapiens GN=IL18 - [IL18_HUMAN]	Secreted	4.23	2	1	1	1	5.60875e+06	2.76468	4.23	1	1	0					0					189	21.8817	4.77979
P49755	Transmembrane emp24 domain-containing protein 10 OS=Homo sapiens GN=TMED10 PE=1 SV=2 - [TMEDA_HUMAN]	Cell membrane, Cytoplasmic vesicle, Endoplasmic reticulum, Golgi apparatus, Membrane	4.11	1	1	1	1	5.96158e+06	1.74142	4.11	1	1	0					0		0			219	24.96	7.44482
S4R381	Fibroblast growth factor receptor 2 OS=Homo sapiens GN=FGFR2 PE=1 SV=1 - [S4R381_HUMAN]	Membrane	4.05	131	2	2	2	9.83941e+07	2.0842	1.35	1	1	0	0	2.7	1	1	0		0			593	66.6906	6.88818
Q5T8R3	Monocarboxylate transporter 1 (Fragment) OS=Homo sapiens GN=SLC16A1 PE=1 SV=1 - [Q5T8R3_HUMAN]	Membrane	4.05	4	1	1	1	3.07703e+06	1.97437	4.05	1	1	0		0			0					296	31.6685	9.43701
P09874	Poly [ADP-ribose] polymerase 1 OS=Homo sapiens GN=PARP1 PE=1 SV=4 - [PARP1_HUMAN]	Chromosome, Nucleus	4.04	1	3	3	4	6.00776e+06	6.1036	2.76	2	2	0		0			0		0			1014	113.012	8.88037
P54577	Tyrosine--tRNA ligase, cytoplasmic OS=Homo sapiens GN=YARS PE=1 SV=4 - [SYYC_HUMAN]	Cytoplasm	3.98	1	2	2	2	5.98436e+06	3.8405	3.98	2	2	0					0		0			528	59.1061	7.04932
B7Z3Y2	Prenylcysteine oxidase 1 OS=Homo sapiens GN=PCYOX1 PE=1 SV=1 - [B7Z3Y2_HUMAN]	Cytoplasm	3.98	7	2	2	2	5.25902e+06	3.74838	3.98	2	2	0					0					427	48.3444	6.16357
P46109	Crk-like protein OS=Homo sapiens GN=CRKL PE=1 SV=1 - [CRKL_HUMAN]	Cytoplasm, Nucleus, Membrane	3.96	1	1	1	1	5.52179e+06	3.32343	3.96	1	1	0		0			0		0			303	33.7559	6.7417
P46108	Adapter molecule crk OS=Homo sapiens GN=CRK PE=1 SV=2 - [CRK_HUMAN]	Cell membrane, Cytoplasm, Membrane	3.95	1	1	1	1	3.34111e+06	2.64276	3.95	1	1	0					0					304	33.81	5.5542
H7C046	Neutral cholesterol ester hydrolase 1 (Fragment) OS=Homo sapiens GN=NCEH1 PE=4 SV=1 - [H7C046_HUMAN]	Membrane	3.91	4	1	1	1	5.47143e+06	2.57848	3.91	1	1	0					0		0			307	34.0325	7.07861
P31937	3-hydroxyisobutyrate dehydrogenase, mitochondrial OS=Homo sapiens GN=HIBADH PE=1 SV=2 - [3HIDH_HUMAN]	Mitochondrion	3.87	1	1	1	1	7.31215e+06	3.21476	3.87	1	1	0		0			0		0			336	35.3058	8.1333
O43765	Small glutamine-rich tetratricopeptide repeat-containing protein alpha OS=Homo sapiens GN=SGTA PE=1 SV=1 - [SGTA_HUMAN]	Cytoplasm, Nucleus	3.83	1	1	1	1	2.77905e+06	0	3.83	1	1	0					0					313	34.0417	4.86865
P05198	Eukaryotic translation initiation factor 2 subunit 1 OS=Homo sapiens GN=EIF2S1 PE=1 SV=3 - [IF2A_HUMAN]	Cytoplasm	3.81	1	1	1	1	7.07446e+06	2.68427	3.81	1	1	0		0			0		0			315	36.0894	5.08447
Q9UNN8	Endothelial protein C receptor OS=Homo sapiens GN=PROCR PE=1 SV=1 - [EPCR_HUMAN]	Membrane	3.78	1	1	1	1	112306028	1.62994	3.78	1	1	0					0					238	26.6546	7.18115
Q01082	Spectrin beta chain, non-erythrocytic 1 OS=Homo sapiens GN=SPTBN1 PE=1 SV=2 - [SPTB2_HUMAN]	Cell membrane, Cytoplasm, Cytoskeleton, Membrane	3.76	4	7	7	8	6.16758e+06	24.449	3.76	7	8	0		0			0		0			2364	274.439	5.56689
Q01813-2	Isoform 2 of ATP-dependent 6-phosphofructokinase, platelet type OS=Homo sapiens GN=PFKP - [PFKAP_HUMAN]	Cytoplasm	3.74	5	3	3	3	3.32539e+06	6.89499	3.74	3	3	0		0			0		0			776	85.2615	8.5874
Q9BS26	Endoplasmic reticulum resident protein 44 OS=Homo sapiens GN=ERP44 PE=1 SV=1 - [ERP44_HUMAN]	Endoplasmic reticulum	3.69	1	1	1	2	6.27644e+06	7.24949	3.69	1	2	0		0			0		0			406	46.9414	5.26221
H0Y8E6	DNA replication licensing factor MCM2 (Fragment) OS=Homo sapiens GN=MCM2 PE=1 SV=1 - [H0Y8E6_HUMAN]	Nucleus	3.59	2	2	2	2	3238977	1.97109	3.59	2	2	0		0			0		0			836	94.0497	6.23975
P53621	Coatomer subunit alpha OS=Homo sapiens GN=COPA PE=1 SV=2 - [COPA_HUMAN]	Cytoplasm, Cytoplasmic vesicle, Golgi apparatus, Membrane, Secreted	3.59	2	3	3	3	2.98205e+06	8.09239	3.59	3	3	0		0			0		0			1224	138.258	7.66455
E9PMD7	Serine/threonine-protein phosphatase (Fragment) OS=Homo sapiens GN=PPP1CA PE=1 SV=1 - [E9PMD7_HUMAN]	Cytoplasm	3.56	4	1	1	1	3.30244e+06	2.62021	3.56	1	1	0					0					253	28.8793	4.86865
Q01650	Large neutral amino acids transporter small subunit 1 OS=Homo sapiens GN=SLC7A5 PE=1 SV=2 - [LAT1_HUMAN]	Cell membrane, Cytoplasm, Membrane	3.55	1	1	1	1	7.33324e+06	3.80537	3.55	1	1	0					0		0			507	54.9743	7.72314
Q6P9F5-2	Isoform 2 of Tripartite motif-containing protein 40 OS=Homo sapiens GN=TRIM40 - [TRI40_HUMAN]	Cytoplasm	3.49	2	1	1	1	0		0			1.74008e+06	2.19036	3.49	1	1	0		0			229	26.0564	7.88428
P34896-4	Isoform 4 of Serine hydroxymethyltransferase, cytosolic OS=Homo sapiens GN=SHMT1 - [GLYC_HUMAN]	Cytoplasm	3.48	3	1	1	1	3.07363e+06	2.39659	3.48	1	1	0					0					345	37.6484	8.32373
B0QY90	Eukaryotic translation initiation factor 3 subunit L OS=Homo sapiens GN=EIF3L PE=1 SV=1 - [B0QY90_HUMAN]	Cytoplasm	3.43	4	1	1	1	3.6779e+06	4.51847	3.43	1	1	0					0		0			466	55.126	8.95361
O00499-9	Isoform BIN1-10-13 of Myc box-dependent-interacting protein 1 OS=Homo sapiens GN=BIN1 - [BIN1_HUMAN]	Cell membrane, Cytoplasm, Endosome, Membrane, Nucleus	3.42	11	1	1	1	4.56115e+06	3.50766	3.42	1	1	0					0		0			409	45.5348	5.49072
A6NC17	Methionine--tRNA ligase, cytoplasmic OS=Homo sapiens GN=MARS PE=1 SV=3 - [A6NC17_HUMAN]	obsolete	3.31	8	2	2	2	5.4346e+06	5.21275	3.31	2	2	0					0					635	71.7826	7.13721
P31944	Caspase-14 OS=Homo sapiens GN=CASP14 PE=1 SV=2 - [CASPE_HUMAN]	Cytoplasm, Nucleus	3.31	1	1	1	1	0					143432	2.04079	3.31	1	1	0					242	27.662	5.57959
P06396-2	Isoform 2 of Gelsolin OS=Homo sapiens GN=GSN - [GELS_HUMAN]	Amyloid, Cytoplasm, Cytoskeleton, Secreted	3.28	9	2	2	2	5.0992e+06	5.45031	3.28	2	2	0		0			0		0			731	80.5905	5.84619
H0Y4Z6	Phosphorylase (Fragment) OS=Homo sapiens GN=PYGB PE=1 SV=1 - [H0Y4Z6_HUMAN]	Cytoplasm, Mitochondrion	3.27	7	1	1	1	4.42348e+06	0	3.27	1	1	0		0			0					245	27.5377	6.354
Q9Y295	Developmentally-regulated GTP-binding protein 1 OS=Homo sapiens GN=DRG1 PE=1 SV=1 - [DRG1_HUMAN]	Cytoplasm, Nucleus	3.27	1	1	1	1	2.82724e+06	2.314	3.27	1	1	0					0		0			367	40.5168	8.89502
B4DR63	26S protease regulatory subunit 4 OS=Homo sapiens GN=PSMC1 PE=1 SV=1 - [B4DR63_HUMAN]	Cytoplasm, Membrane, Nucleus, Proteasome	3.27	2	1	1	1	4.57697e+06	2.46679	3.27	1	1	0		0			0		0			367	41.1412	5.0083
Q99541	Perilipin-2 OS=Homo sapiens GN=PLIN2 PE=1 SV=2 - [PLIN2_HUMAN]	Lipid droplet, Membrane	3.2	1	1	1	1	6.72536e+06	2.89913	3.2	1	1	0					0					437	48.0454	6.80029
P06731-2	Isoform 2 of Carcinoembryonic antigen-related cell adhesion molecule 5 OS=Homo sapiens GN=CEACAM5 - [CEAM5_HUMAN]	Cell membrane, Membrane	3.14	17	2	2	15	0					502268	35.1095	1.85	1	13	0					701	76.6762	5.92236
Q53H82	Beta-lactamase-like protein 2 OS=Homo sapiens GN=LACTB2 PE=1 SV=2 - [LACB2_HUMAN]	Mitochondrion	3.13	1	1	1	1	7.56789e+06	2.05303	3.13	1	1	0		0			0					288	32.7849	6.80029
Q8NBS9-2	Isoform 2 of Thioredoxin domain-containing protein 5 OS=Homo sapiens GN=TXNDC5 - [TXND5_HUMAN]	Endoplasmic reticulum	3.09	3	1	1	1	2534887	2.65985	3.09	1	1	0					0					324	36.155	5.46533
P61619-3	Isoform 3 of Protein transport protein Sec61 subunit alpha isoform 1 OS=Homo sapiens GN=SEC61A1 - [S61A1_HUMAN]	Endoplasmic reticulum, Membrane	3.08	3	1	1	1	6.67461e+06	1.83989	3.08	1	1	0					0					357	38.9543	7.32764
E7EQ12	Calpastatin OS=Homo sapiens GN=CAST PE=1 SV=1 - [E7EQ12_HUMAN]	Cytoplasm, Endoplasmic reticulum,Nucleus	3.07	21	1	1	1	3.80204e+06	1.60811	3.07	1	1	0					0					423	46.1057	4.75439
B7Z5N7	Sec1 family domain-containing protein 1 OS=Homo sapiens GN=SCFD1 PE=1 SV=1 - [B7Z5N7_HUMAN]	vesicle docking involved in exocytosis	3.06	5	1	1	1	2.99342e+06	2.38391	3.06	1	1	0		0			0		0			457	51.5114	6.96143
P35637-2	Isoform Short of RNA-binding protein FUS OS=Homo sapiens GN=FUS - [FUS_HUMAN]	Nucleus	3.05	3	1	1	1	4.32687e+06	2.63857	3.05	1	1	0		0			0		0			525	53.3228	9.36377
F6SBX2	Isoleucine--tRNA ligase, mitochondrial OS=Homo sapiens GN=IARS2 PE=1 SV=1 - [F6SBX2_HUMAN]	obsolete	2.98	2	2	2	2	3.96775e+06	7.42685	2.98	2	2	0					0					940	105.972	6.48096
Q92499	ATP-dependent RNA helicase DDX1 OS=Homo sapiens GN=DDX1 PE=1 SV=2 - [DDX1_HUMAN]	Cytoplasm, Mitochondrion, Nucleus	2.97	1	2	2	2	4.06915e+06	4.79903	2.97	2	2	0		0			0		0			740	82.3798	7.2251
B4DZI8	Coatomer protein complex, subunit beta 2 (Beta prime), isoform CRA_b OS=Homo sapiens GN=COPB2 PE=1 SV=1 - [B4DZI8_HUMAN]	Cytoplasm, Cytoplasmic vesicle, Golgi apparatus, Membrane	2.96	7	2	2	2	4476703	4.41324	2.96	2	2	0					0		0			877	98.9836	5.16064
P00747	Plasminogen OS=Homo sapiens GN=PLG PE=1 SV=2 - [PLMN_HUMAN]	Secreted	2.96	1	2	2	11	0		0			3.27331e+06	3.88527	0.99	1	2	7.25525e+06	3.80817	0.99	1	2	810	90.5102	7.23975
D6R9I9	ATP-binding cassette sub-family E member 1 OS=Homo sapiens GN=ABCE1 PE=1 SV=1 - [D6R9I9_HUMAN]	Cytoplasm, Mitrochondrion	2.85	2	1	1	1	2.90618e+06	0	2.85	1	1	0		0			0					421	47.0064	8.30908
P52292	Importin subunit alpha-1 OS=Homo sapiens GN=KPNA2 PE=1 SV=1 - [IMA1_HUMAN]	Cytoplasm, Nucleus	2.84	1	1	1	1	1.05301e+07	2.69803	2.84	1	1	0					0		0			529	57.8259	5.40186
Q6NUK1-2	Isoform 2 of Calcium-binding mitochondrial carrier protein SCaMC-1 OS=Homo sapiens GN=SLC25A24 - [SCMC1_HUMAN]	Membrane, Mitochondrion, Mitochondrion inner membrane	2.84	2	1	1	1	5.58475e+06	2.40727	2.84	1	1	0		0			0					458	51.3212	5.88428
Q92544	Transmembrane 9 superfamily member 4 OS=Homo sapiens GN=TM9SF4 PE=1 SV=2 - [TM9S4_HUMAN]	Endosome, Golgi apparatus, Membrane	2.8	1	2	2	2	5.12766e+06	4.46601	2.8	2	2	0					0		0			642	74.4697	6.53662
O43143	Putative pre-mRNA-splicing factor ATP-dependent RNA helicase DHX15 OS=Homo sapiens GN=DHX15 PE=1 SV=2 - [DHX15_HUMAN]	Nucleus	2.77	1	2	2	2	3.10384e+06	3.06999	1.38	1	1	0					0		0			795	90.8752	7.45947
Q13347	Eukaryotic translation initiation factor 3 subunit I OS=Homo sapiens GN=EIF3I PE=1 SV=1 - [EIF3I_HUMAN]	Cytoplasm	2.77	1	1	1	1	2.91012e+06	2.46977	2.77	1	1	0		0			0					325	36.4786	5.64307
Q96P70	Importin-9 OS=Homo sapiens GN=IPO9 PE=1 SV=3 - [IPO9_HUMAN]	Cytoplasm, Nucleus	2.69	1	1	1	3	5.48456e+06	10.9858	2.69	1	3	0		0			0		0			1041	115.889	4.80518
B7Z2R9	Lysosome-associated membrane glycoprotein 2 OS=Homo sapiens GN=LAMP2 PE=1 SV=1 - [B7Z2R9_HUMAN]	Lysosome membrane	2.67	5	1	1	1	1.71457e+07	2.31337	2.67	1	1	0					0					300	32.9588	6.87354
F8WAU4	Elongation factor G, mitochondrial OS=Homo sapiens GN=GFM1 PE=1 SV=1 - [F8WAU4_HUMAN]	Mitochondrion	2.65	4	1	1	1	5.9113e+06	2.00884	2.65	1	1	0		0			0		0			453	50.8793	9.30518
P55263-3	Isoform 3 of Adenosine kinase OS=Homo sapiens GN=ADK - [ADK_HUMAN]	Cytoplasm, Nucleus	2.62	4	1	1	1	3.11522e+06	1.9529	2.62	1	1	0		0			0					305	34.0624	6.72705
P01023	Alpha-2-macroglobulin OS=Homo sapiens GN=A2M PE=1 SV=3 - [A2MG_HUMAN]	Secreted	2.51	3	3	4	8	1.50494e+07	9.01767	2.51	4	5	0		0			0		0			1474	163.188	6.45557
P31040-3	Isoform 3 of Succinate dehydrogenase [ubiquinone] flavoprotein subunit, mitochondrial OS=Homo sapiens GN=SDHA - [SDHA_HUMAN]	Membrane, Mitochondrion, Mitochondrion inner membrane	2.5	4	1	1	1	2.50556e+06	2.3719	2.5	1	1	0					0					519	56.6146	7.50342
Q07065	Cytoskeleton-associated protein 4 OS=Homo sapiens GN=CKAP4 PE=1 SV=2 - [CKAP4_HUMAN]	Cell membrane, Cytoplasm, Cytoskeleton, Endoplasmic reticulum, Membrane	2.49	1	1	1	1	10750221	2.10203	2.49	1	1	0		0			0		0			602	65.9827	5.92236
Q15393	Splicing factor 3B subunit 3 OS=Homo sapiens GN=SF3B3 PE=1 SV=4 - [SF3B3_HUMAN]	Nucleus, Spliceosome	2.47	2	1	2	2	3.32615e+07	6.11223	2.47	2	2	0		0			0		0			1217	135.492	5.26221
Q9UNF0-2	Isoform 2 of Protein kinase C and casein kinase substrate in neurons protein 2 OS=Homo sapiens GN=PACSIN2 - [PACN2_HUMAN]	Cell membrane, Cell projection, Cytoplasm, Cytoplasmic vesicle, Cytoskeleton, Endosome, Membrane	2.47	2	1	1	2	2.82375e+06	3.58144	2.47	1	2	0		0			0		0			445	51.321	5.38916
O60911	Cathepsin L2 OS=Homo sapiens GN=CTSV PE=1 SV=2 - [CATL2_HUMAN]	Lysosome	2.4	1	1	1	1	0		0			1.01231e+06	2.08935	2.4	1	1	0					334	37.3051	8.76318
B4DXY7	4-trimethylaminobutyraldehyde dehydrogenase OS=Homo sapiens GN=ALDH9A1 PE=1 SV=1 - [B4DXY7_HUMAN]	Cytoplasm	2.36	2	1	1	1	940336	1.91852	2.36	1	1	0		0			0					424	46.4243	5.5415
P12955-3	Isoform 3 of Xaa-Pro dipeptidase OS=Homo sapiens GN=PEPD - [PEPD_HUMAN]	Extracellular exosome, Nucleus	2.33	3	1	1	1	1.4231e+07	2.94061	2.33	1	1	0		0			0		0			429	47.2304	6.07471
F5H4X1	General vesicular transport factor p115 OS=Homo sapiens GN=USO1 PE=1 SV=1 - [F5H4X1_HUMAN]	obsolete	2.32	5	2	2	2	3.894e+06	4.8527	2.32	2	2	0		0			0		0			947	106.053	4.93213
B4DS13	Eukaryotic translation initiation factor 4B OS=Homo sapiens GN=EIF4B PE=1 SV=1 - [B4DS13_HUMAN]	Cytoplasm	2.27	3	1	1	1	1.99566e+06	0	2.27	1	1	0					0					572	64.7671	6.12549
P27694	Replication protein A 70 kDa DNA-binding subunit OS=Homo sapiens GN=RPA1 PE=1 SV=2 - [RFA1_HUMAN]	Nucleus	2.27	1	1	1	1	4.17226e+06	2.05828	2.27	1	1	0		0			0		0			616	68.0953	7.21045
Q5W041-5	Isoform 5 of Armadillo repeat-containing protein 3 OS=Homo sapiens GN=ARMC3 - [ARMC3_HUMAN]	extracellular exosome	2.27	5	1	1	1	2.9383e+07	1.86356	2.27	1	1	0		0			0		0			397	43.9569	5.09717
F8VRR3	Methionine aminopeptidase 2 OS=Homo sapiens GN=METAP2 PE=1 SV=1 - [F8VRR3_HUMAN]	Cytoplasm	2.26	5	1	1	1	2.43343e+06	2.01089	2.26	1	1	0					0		0			442	48.8453	7.03467
X6R9L0	DnaJ homolog subfamily C member 3 OS=Homo sapiens GN=DNAJC3 PE=4 SV=1 - [X6R9L0_HUMAN]	Cytoplasm, Endoplasmic reticulum	2.21	2	1	1	1	2.88213e+06	2.06776	2.21	1	1	0		0			0					453	51.8793	6.49365
F5GX33	Calcium-binding mitochondrial carrier protein Aralar2 OS=Homo sapiens GN=SLC25A13 PE=1 SV=1 - [F5GX33_HUMAN]	obsolete	2.12	3	1	1	1	2.64676e+06	3.05258	2.12	1	1	0					0		0			567	62.2055	9.01221
Q9NR30-2	Isoform 2 of Nucleolar RNA helicase 2 OS=Homo sapiens GN=DDX21 - [DDX21_HUMAN]	Cytoplasm, Mitochondrion, Nucleus	2.1	3	1	1	1	4.16956e+06	2.76838	2.1	1	1	0		0			0		0			715	79.6074	9.37842
Q9Y462	Zinc finger protein 711 OS=Homo sapiens GN=ZNF711 PE=1 SV=2 - [ZN711_HUMAN]	Nucleus	2.1	3	1	1	1	0					183106	2.69167	2.1	1	1	0		0			761	86.1902	6.87354
E7EMV0	Protein diaphanous homolog 1 OS=Homo sapiens GN=DIAPH1 PE=1 SV=1 - [E7EMV0_HUMAN]	obsolete	2.09	10	1	1	1	4.67287e+06	4.95663	2.09	1	1	0					0					863	94.5346	5.37646
P55010	Eukaryotic translation initiation factor 5 OS=Homo sapiens GN=EIF5 PE=1 SV=2 - [IF5_HUMAN]	Cytoplasm, Membrane	2.09	1	1	1	1	3805624	0	2.09	1	1	0					0		0			431	49.1918	5.57959
Q08J23-3	Isoform 3 of tRNA (cytosine(34)-C(5))-methyltransferase OS=Homo sapiens GN=NSUN2 - [NSUN2_HUMAN]	Cytoplasm, Cytoskeleton, Nucleus	2.07	3	1	1	1	5.73042e+06	2.99501	2.07	1	1	0		0			0		0			531	59.346	6.55127
K7ENW7	DNA (cytosine-5)-methyltransferase 1 (Fragment) OS=Homo sapiens GN=DNMT1 PE=1 SV=1 - [K7ENW7_HUMAN]	Nucleus	2.06	5	1	1	1	6.9765e+06	0	2.06	1	1	0		0			0		0			389	43.3599	9.80322
Q9BR76	Coronin-1B OS=Homo sapiens GN=CORO1B PE=1 SV=1 - [COR1B_HUMAN]	Cytoplasm, Cytoskeleton	2.04	1	1	1	1	6.48133e+06	2.59731	2.04	1	1	0		0			0					489	54.2003	5.88428
Q9Y5K6	CD2-associated protein OS=Homo sapiens GN=CD2AP PE=1 SV=1 - [CD2AP_HUMAN]	Cell junction, Cell projection, Cytoplasm, Cytoskeleton	2.03	1	1	1	1	1.07943e+07	2.2243	2.03	1	1	0		0			0					639	71.4073	6.40479
B4DVY1	Eukaryotic translation initiation factor 3 subunit D OS=Homo sapiens GN=EIF3D PE=1 SV=1 - [B4DVY1_HUMAN]	Cytoplasm	2	2	1	1	1	2.32128e+06	2.3059	2	1	1	0					0		0			499	58.1037	5.70654
Q04637-6	Isoform E of Eukaryotic translation initiation factor 4 gamma 1 OS=Homo sapiens GN=EIF4G1 - [IF4G1_HUMAN]	Cytoplasm, Nucleus	2	16	2	2	2	5.27987e+06	5.80446	2	2	2	0		0			0		0			1403	154.709	5.16064
Q9Y3I0	tRNA-splicing ligase RtcB homolog OS=Homo sapiens GN=RTCB PE=1 SV=1 - [RTCB_HUMAN]	Cytoplasm, Nucleus	1.98	1	1	1	1	3.19969e+06	1.70225	1.98	1	1	0		0			0		0			505	55.1749	7.2251
C9J8Q5	Succinate-semialdehyde dehydrogenase, mitochondrial OS=Homo sapiens GN=ALDH5A1 PE=1 SV=1 - [C9J8Q5_HUMAN]	Mitochondrion	1.97	3	1	1	1	4.11003e+06	2.16414	1.97	1	1	0		0			0					507	53.8335	8.19189
Q16600	Zinc finger protein 239 OS=Homo sapiens GN=ZNF239 PE=2 SV=3 - [ZN239_HUMAN]	Nucleus	1.97	1	1	1	1	0		0			1.4586e+07	1.87766	1.97	1	1	0		0			458	51.5575	7.63525
Q8N1G4	Leucine-rich repeat-containing protein 47 OS=Homo sapiens GN=LRRC47 PE=1 SV=1 - [LRC47_HUMAN]	Cytoplasm	1.89	1	1	1	1	1.75722e+06	3.05432	1.89	1	1	0		0			0		0			583	63.4337	8.27979
P49915-2	Isoform 2 of GMP synthase [glutamine-hydrolyzing] OS=Homo sapiens GN=GMPS - [GUAA_HUMAN]	Cytoplasm	1.85	2	1	1	1	7.85051e+06	2.62981	1.85	1	1	0		0			0		0			594	65.8875	7.47412
P02788-2	Isoform DeltaLf of Lactotransferrin OS=Homo sapiens GN=LTF - [TRFL_HUMAN]	Cytoplasm, Nucleus, Secreted	1.8	4	1	1	5	7.05458e+07	8.04042	1.8	1	3	0		0			0					666	73.1142	7.85498
Q9BXJ9-4	Isoform 2 of N-alpha-acetyltransferase 15, NatA auxiliary subunit OS=Homo sapiens GN=NAA15 - [NAA15_HUMAN]	Cytoplasm, Nucleus	1.71	2	1	1	1	3.24474e+06	0	1.71	1	1	0					0		0			526	61.5625	8.20654
O75131	Copine-3 OS=Homo sapiens GN=CPNE3 PE=1 SV=1 - [CPNE3_HUMAN]	Cell junction, Cell membrane, Cytoplasm, Membrane, Nucleus	1.68	1	1	1	1	3.55578e+06	2.17399	1.68	1	1	0		0			0					537	60.0921	5.84619
Q9UBM7	7-dehydrocholesterol reductase OS=Homo sapiens GN=DHCR7 PE=1 SV=1 - [DHCR7_HUMAN]	Endoplasmic reticulum, Membrane	1.68	1	1	1	1	2.5675e+06	1.95001	1.68	1	1	0					0					475	54.4538	8.70459
O95202	LETM1 and EF-hand domain-containing protein 1, mitochondrial OS=Homo sapiens GN=LETM1 PE=1 SV=1 - [LETM1_HUMAN]	Membrane, Mitochondrion, Mitochondrion inner membrane	1.62	1	1	1	1	2770643	2.93929	1.62	1	1	0		0			0		0			739	83.302	6.69775
P55884	Eukaryotic translation initiation factor 3 subunit B OS=Homo sapiens GN=EIF3B PE=1 SV=3 - [EIF3B_HUMAN]	Cytoplasm	1.6	2	1	1	1	5.94172e+06	1.88922	1.6	1	1	0		0			0		0			814	92.4238	4.99561
P06732	Creatine kinase M-type OS=Homo sapiens GN=CKM PE=1 SV=2 - [KCRM_HUMAN]	Cytoplasm	1.57	1	1	1	9	0		0			2.137e+06	4.23404	1.57	1	2	1.47444e+07	14.5358	1.57	1	7	381	43.0739	7.25439
O00159-2	Isoform 2 of Unconventional myosin-Ic OS=Homo sapiens GN=MYO1C - [MYO1C_HUMAN]	Cell membrane, Cell projection, Cytoplasm, Cytoplasmic vesicle, Membrane, Nuclear pore complex, Nucleus	1.56	4	1	1	1	632223	1.95963	1.56	1	1	0					0					1028	117.834	9.40771
P41250	Glycine--tRNA ligase OS=Homo sapiens GN=GARS PE=1 SV=3 - [SYG_HUMAN]	Cell projection, Cytoplasm, Secreted	1.49	1	1	1	1	6.83422e+06	2.70117	1.49	1	1	0		0			0		0			739	83.1126	7.03467
P46977-2	Isoform 2 of Dolichyl-diphosphooligosaccharide--protein glycosyltransferase subunit STT3A OS=Homo sapiens GN=STT3A - [STT3A_HUMAN]	Endoplasmic reticulum, Membrane	1.47	2	1	1	1	3.9905e+06	2.02133	1.47	1	1	0		0			0		0			613	69.5432	7.81104
P36776-3	Isoform 3 of Lon protease homolog, mitochondrial OS=Homo sapiens GN=LONP1 - [LONM_HUMAN]	Mitochondrion	1.44	5	1	1	1	3.68445e+06	2.30382	1.44	1	1	0		0			0		0			763	85.5877	6.03662
B4DJ10	Leucine--tRNA ligase, cytoplasmic OS=Homo sapiens GN=LARS PE=1 SV=1 - [B4DJ10_HUMAN]	Cytoplasm	1.43	4	1	1	1	844047	2.28972	1.43	1	1	0		0			0		0			1122	127.955	7.03467
P20742	Pregnancy zone protein OS=Homo sapiens GN=PZP PE=1 SV=4 - [PZP_HUMAN]	Secreted	1.42	3	1	2	3	1.75261e+07	2.80677	0.61	1	1	0					0					1482	163.76	6.37939
P17858	ATP-dependent 6-phosphofructokinase, liver type OS=Homo sapiens GN=PFKL PE=1 SV=6 - [PFKAL_HUMAN]	Cytoplasm	1.41	2	1	1	1	6.10653e+06	1.85816	1.41	1	1	0		0			0		0			780	84.9642	7.50342
P42338	Phosphatidylinositol 4,5-bisphosphate 3-kinase catalytic subunit beta isoform OS=Homo sapiens GN=PIK3CB PE=1 SV=1 - [PK3CB_HUMAN]	Cytoplasm, Nucleus	1.4	1	1	1	1	6.8298e+06	0	1.4	1	1	0		0			0		0			1070	122.683	7.09326
E9PB77	Integrin alpha-2 OS=Homo sapiens GN=ITGA2 PE=1 SV=1 - [E9PB77_HUMAN]	Membrane	1.4	4	1	1	1	2.47725e+06	1.67319	1.4	1	1	0					0		0			641	69.4193	5.18604
P01024	Complement C3 OS=Homo sapiens GN=C3 PE=1 SV=2 - [CO3_HUMAN]	Secreted	1.32	1	1	1	1	4392425	3.56638	1.32	1	1	0		0			0		0			1663	187.03	6.40479
Q14566	DNA replication licensing factor MCM6 OS=Homo sapiens GN=MCM6 PE=1 SV=1 - [MCM6_HUMAN]	Nucleus	1.22	1	1	1	1	2.98653e+06	2.64657	1.22	1	1	0		0			0					821	92.8312	5.41455
P17655-2	Isoform 2 of Calpain-2 catalytic subunit OS=Homo sapiens GN=CAPN2 - [CAN2_HUMAN]	Cell membrane, Cytoplasm, Membrane	1.13	2	1	1	1	3.74182e+06	0	1.13	1	1	0					0		0			622	71.4304	4.90674
P29317	Ephrin type-A receptor 2 OS=Homo sapiens GN=EPHA2 PE=1 SV=2 - [EPHA2_HUMAN]	Cell junction, Cell membrane, Cell projection, Membrane	1.02	1	1	1	1	4.66404e+06	2.29013	1.02	1	1	0		0			0					976	108.197	6.22705
Q5D862	Filaggrin-2 OS=Homo sapiens GN=FLG2 PE=1 SV=1 - [FILA2_HUMAN]	Cytoplasm	0.96	1	2	2	4	0		0			327099	5.09635	0.5	1	2	764849	3.04826	0.5	1	1	2391	247.928	8.30908
Q8N4C6-10	Isoform 3 of Ninein OS=Homo sapiens GN=NIN - [NIN_HUMAN]	Cytoplasm, Cytoskeleton, Microtubule	0.95	14	1	2	2	0		0			0		0			5.64851e+06	3.02411	0.52	1	1	2116	245.983	5.03369
P15924	Desmoplakin OS=Homo sapiens GN=DSP PE=1 SV=3 - [DESP_HUMAN]	Cell junction, Cell membrane	0.87	3	2	2	2	0		0			260626	2.61069	0.35	1	1	0		0			2871	331.569	6.81494
E7EUY0	DNA-dependent protein kinase catalytic subunit OS=Homo sapiens GN=PRKDC PE=1 SV=1 - [E7EUY0_HUMAN]	obsolete	0.78	3	2	2	2	3.1361e+06	5.02916	0.78	2	2	0		0			0		0			4096	465.089	7.1665
Q5JU85-3	Isoform 3 of IQ motif and SEC7 domain-containing protein 2 OS=Homo sapiens GN=IQSEC2 - [IQEC2_HUMAN]	Cytoplasm	0.63	3	1	1	1	6.53852e+06	1.72565	0.63	1	1	0		0			0					949	105.034	7.23975
Q14204	Cytoplasmic dynein 1 heavy chain 1 OS=Homo sapiens GN=DYNC1H1 PE=1 SV=5 - [DYHC1_HUMAN]	Cytoplasm, Cytoskeleton, Dynein, Microtubule	0.56	1	2	2	2	7.79392e+06	4.24886	0.56	2	2	0		0			0		0			4646	532.072	6.40479
H0YLX4	WD repeat-containing protein 72 OS=Homo sapiens GN=WDR72 PE=4 SV=1 - [H0YLX4_HUMAN]	Cytoplasm	0.55	3	1	1	1	6.07537e+06	0	0.55	1	1	0		0			0		0			1099	122.959	6.75635
Q9H251-4	Isoform 4 of Cadherin-23 OS=Homo sapiens GN=CDH23 - [CAD23_HUMAN]	Cell membrane, Membrane	0.42	5	1	1	3	1.6115e+07	0	0.42	1	1	0		0			1.05685e+06	2.36461	0.42	1	1	3319	365.321	4.65283
Q9NU22	Midasin OS=Homo sapiens GN=MDN1 PE=1 SV=2 - [MDN1_HUMAN]	Cytoplasm, Nucleus	0.13	1	1	1	5	0		0			0		0			2.51951e+08	1.60835	0.13	1	4	5596	632.42	5.68115
